# Supplementary material for: Primary hyperhidrosis prevalence and characteristics among medical students in Rio de Janeiro
Source: PLoS One. 2019 Sep 13;14(9):e0220664. doi: 10.1371/journal.pone.0220664 (PMC6744157; doi:10.1371/journal.pone.0220664)
Supplement: S1 Table — Part of the data omitted to preserve confidentiality. (XLSX) [file pone.0220664.s003.xlsx]

## Sheet: Respostas ao formulário 1
Universidade	Sexo	Cor	Possui história familiar de hiperidrose primária?	POSSUI HIPERIDROSE PRIMÁRIA (sudorese excessiva)?	Qual a idade de início dos seus sintomas?	Qual a localização dos mesmos?	Como você classificaria a gravidade de sua hiperidrose?	O seu suor lhe causa constrangimento no dia-a-dia?	O quanto o seu suor lhe atrapalha ou causa constrangimento em eventos sociais?	O seu suor lhe incomoda ou causa constrangimento na prática de atividades físicas?	O quanto o seu suor afeta o seu trabalho ou prejudica o seu relacionamento com colegas?	O quanto seu suor lhe causa vergonha para falar em público ou em reuniões?	O quanto seu suor lhe causa a sensação de estar passando uma má impressão a alguém?	O quanto seu suor lhe causa um sentimento de baixa autoestima?	O quanto seu suor afeta suas escolhas de atividades de lazer? (por exemplos: viajar, dançar, praticar esportes)	O quanto seu suor faz com que você precise tomar banhos mais frequentes?	O quanto seu suor faz com que você limite seus movimentos corporais? (por exemplo: levantar os braços)	Você já realizou algum tratamento para a hiperidrose primária?	Se sim, qual?	Após o tratamento, apresentou algum dos seguintes efeitos colaterais e complicações?	Qual o grau de satisfação com o tratamento de 0 a 10 (sendo 0 completamente insatisfeito e 10 completamente satisfeito)?
UNIRIO	Masculino	Branco		Não
UNIRIO	Feminino	Branco	Não	Não
UNIRIO	Feminino	Branco	Não	Não
UNIRIO	Feminino	Branco	Não	Sim
UNIRIO	Feminino	Branco	Não	Não
UNIRIO	Feminino	Amarelo	Parente de 1º grau	Não
UNIRIO	Feminino	Branco	Não	Não
UNIRIO	Masculino	Branco	Não	Não
UNIRIO	Feminino	Pardo	Não	Não
UNIRIO	Masculino	Branco	Não	Não
UNIRIO	Feminino	Branco	Não	Não
UNIRIO	Masculino	Branco	Não	Não		Axilar	Meu suor nunca é notável e não interfere nas minhas atividades diárias.
UNIRIO	Feminino	Amarelo	Não	Não
UNIRIO	Feminino	Branco	Não	Não
UNIRIO	Feminino	Branco	Não	Não
UNIRIO	Feminino	Pardo	Não	Sim	12	Palmar, Plantar	Meu suor é tolerável, mas às vezes interfere nas minhas atividades diárias.	2	2	3	2	1	2	1	2	2	1	Não
UNIRIO	Feminino	Amarelo	Não	Não
UNIRIO	Masculino	Branco	Não	Não
UNIRIO	Feminino	Branco	Não	Não
UNIRIO	Masculino	Branco	Parente de 1º grau	Sim	13	Axilar, Palmar, Plantar	Meu suor é tolerável, mas às vezes interfere nas minhas atividades diárias.	2	3	1	1	2	2	2	1	2	2	Não
UNIRIO	Feminino	Branco	Não	Não
UNIRIO	Masculino	Pardo	Não	Não
UNIRIO	Feminino	Branco	Não	Não
UNIRIO	Feminino	Branco	Não	Não
UNIRIO	Masculino	Branco	Não	Não
UNIRIO	Masculino	Branco	Parente de 1º grau	Sim	13	Axilar, Plantar, Crânio-facial, Rubor facial, Sudorese gustatória	Meu suor é tolerável, mas às vezes interfere nas minhas atividades diárias.	2	3	2	2	3	3	2	1	3	4	Não
UNIRIO	Masculino	Branco	Parente de 1º grau	Sim	Infância	Axilar, Crânio-facial	Meu suor é tolerável, mas às vezes interfere nas minhas atividades diárias.	3	3	3	3	3	3	3	3	3	3	Sim	Hexahidrato clorídrico de alumínio, Tratamento anticolinérgico com oxibutina ou glicopirrolato		6
UNIRIO	Feminino	Branco	Não	Não
UNIRIO	Feminino	Pardo	Não	Não
UNIRIO	Feminino	Branco	Parente de 1º grau	Sim	10	Axilar, Rubor facial	Meu suor é tolerável, mas às vezes interfere nas minhas atividades diárias.	4	4	4	4	4	4	4	4	3	4	Não
UNIRIO	Masculino	Branco	Não	Não
UNIRIO	Masculino	Outro/Prefiro não informar	Não	Não
UNIRIO	Feminino	Branco	Não	Não
UNIRIO	Feminino	Branco	Parente de 1º grau	Não
UNIRIO	Feminino	Branco	Não	Não				2
UNIRIO	Feminino	Branco	Não	Não
UNIRIO	Feminino	Branco	Não	Não
UNIRIO	Feminino	Branco	Não	Sim	6	Palmar	Meu suor é tolerável, mas às vezes interfere nas minhas atividades diárias.	2	2	3	1	1	2	2	1	2	1	Não
UNIRIO	Feminino	Pardo	Não	Sim	12	Axilar, Crânio-facial	Meu suor é tolerável, mas às vezes interfere nas minhas atividades diárias.	2	2	1	2	3	3	2	2	2	2	Não
UNIRIO	Feminino	Branco	Não	Não
UNIRIO	Feminino	Branco	Parente de 1º grau	Não
UNIRIO	Masculino	Branco	Não	Sim	Infância	Palmar, Rubor facial	Meu suor é tolerável, mas às vezes interfere nas minhas atividades diárias.	1	1	2	1	1	1	1	1	1	1	Não
UNIRIO	Feminino	Branco	Não	Não
UNIRIO	Feminino	Pardo	Não	Não
UNIRIO	Feminino	Branco	Não	Não
UNIRIO	Masculino	Branco	Não	Não
UNIRIO	Feminino	Branco	Não	Não
UNIRIO	Feminino	Pardo	Não	Não
UNIRIO	Feminino	Branco	Não	Não
UNIRIO	Feminino	Branco	Não	Não
UNIRIO	Masculino	Branco	Não	Não
UNIRIO	Feminino	Pardo	Não	Não
UNIRIO	Feminino	Pardo	Parente de 1º grau	Não
UNIRIO	Masculino	Pardo	Não	Não
UNIRIO	Feminino	Preto	Não	Sim	10	Axilar, Plantar	Meu suor é tolerável, mas às vezes interfere nas minhas atividades diárias.	3	4	3	4	3	4	4	3	2	3	Não
UNIRIO	Feminino	Branco	Não	Não
UNIRIO	Feminino	Branco	Não	Não
UNIRIO	Feminino	Branco	Não	Não
UNIRIO	Feminino	Branco	Não	Não
UNIRIO	Masculino	Branco	Parente de 2º grau	Sim	Infância	Palmar, Plantar	Meu suor é tolerável, mas às vezes interfere nas minhas atividades diárias.	2	2	2	2	2	1	1	1	1	1	Sim	Tratamento local com cremes, soluções etc		1
UNIRIO	Feminino	Branco	Não	Não
UNIRIO	Feminino	Branco	Não	Não
UNIRIO	Feminino	Branco	Não	Não
UNIRIO	Masculino	Branco	Não	Não			Meu suor nunca é notável e não interfere nas minhas atividades diárias.	1	1	1	1	1	1	1	1	1	1	Não
UNIRIO	Feminino	Branco	Não	Não
UNIRIO	Feminino	Preto	Não	Não
UNIRIO	Masculino	Branco	Não	Não
UNIRIO	Feminino	Branco	Não	Não
UNIRIO	Masculino	Branco	Não	Não
UNIRIO	Feminino	Pardo	Não	Não
UNIRIO	Feminino	Branco	Não	Não
UNIRIO	Feminino	Branco	Parente de 1º Grau	Sim	Infância	Palmar, Plantar	Meu suor é tolerável, mas às vezes interfere nas minhas atividades diárias.	2	2	1	1	1	2	1	1	1	1	Não
UNIRIO	Feminino	Branco	Parente de 2º grau	Sim	14	Plantar, Crânio-facial, Rubor facial	Meu suor é dificilmente tolerável e frequentemente interfere nas minhas atividades diárias.	3	3	2	2	4	4	4	3	4	4	Não
UNIRIO	Feminino	Branco	Não	Não
UNIRIO	Feminino	Outro/Prefiro não informar	Não	Não
UNIRIO	Feminino	Branco	Não	Não
UNIRIO	Feminino	Pardo	Não	Não
UNIRIO	Feminino	Branco	Não	Não
UNIRIO	Feminino	Pardo	Não	Sim	18	Axilar	Meu suor é intolerável e sempre interfere nas minhas atividades diárias.	4	4	3	3	4	3	3	3	3	2	Sim	Hexahidrato clorídrico de alumínio	Hiperhidrose compensatória	5
UNIRIO	Feminino	Branco	Não	Não
UNIRIO	Feminino	Preto	Não	Não
UNIRIO	Feminino	Branco	Não	Não
UNIRIO	Feminino	Pardo	Não	Sim	Infância	Axilar, Palmar	Meu suor é tolerável, mas às vezes interfere nas minhas atividades diárias.	2	2	2	1	2	2	2	1	2	3	Não
UNIRIO	Masculino	Branco	Não	Não
UNIRIO	Feminino	Branco	Não	Não
UNIRIO	Feminino	Outro/Prefiro não informar	Não	Sim	Infância	Palmar, Plantar	Meu suor é intolerável e sempre interfere nas minhas atividades diárias.	4	4	4	4	4	4	4	4	1	2	Sim	Simpatectomia	Sudorese compensatória	10
UNIRIO	Feminino	Branco	Parente de 1º grau	Sim	12	Axilar, Palmar, Plantar	Meu suor é dificilmente tolerável e frequentemente interfere nas minhas atividades diárias.	3	3	2	3	3	2	3	2	2	3	Sim	Tratamento anticolinérgico com oxibutina ou glicopirrolato	Iniciei o tratamento há pouco tempo
UNIRIO	Masculino	Preto	Não	Não
UNIRIO	Feminino	Branco	Não	Não
UNIRIO	Feminino	Branco	Não	Não
UNIRIO	Feminino	Pardo	Não	Não
UNIRIO	Feminino	Branco	Não	Não
UNIRIO	Masculino	Branco	Não	Sim	16	Axilar, Palmar	Meu suor nunca é notável e não interfere nas minhas atividades diárias.	1	2	1	1	2	1	1	1	2	1	Não
UNIRIO	Feminino	Branco	Não	Sim	11	Axilar, Palmar, Plantar	Meu suor é dificilmente tolerável e frequentemente interfere nas minhas atividades diárias.	3	3	2	2	2	2	2	1	3	2	Não
UNIRIO	Feminino	Branco	Não	Não
UNIRIO	Masculino	Branco	Não	Não
UNIRIO	Feminino	Branco	Não	Não
UNIRIO	Masculino	Outro/Prefiro não informar	Não	Sim
UNIRIO	Feminino	Branco	Não	Não
UNIRIO	Masculino	Pardo	Não	Não
UNIRIO	Feminino	Pardo	Não	Não
UNIRIO	Feminino	Branco	Não	Não
UNIRIO	Masculino	Branco	Não	Não					1	1	1	1	1	1	1	1	1	Não
UNIRIO	Feminino	Branco	Não	Sim	16	Palmar, Plantar	Meu suor é tolerável, mas às vezes interfere nas minhas atividades diárias.	2	1	1	2	1	2	2	1	1	2	Não
UNIRIO	Feminino	Branco	Não	Não
UNIRIO	Masculino	Branco	Não	Não
UNIRIO	Feminino	Branco	Não	Sim	8	Palmar, Plantar	Meu suor é tolerável, mas às vezes interfere nas minhas atividades diárias.	2	3	2	2	1	3	2	2	1	2	Não
UNIRIO	Masculino	Branco	Não	Não
UNIRIO	Feminino	Branco	Não	Não
UNIRIO	Masculino	Preto	Não	Não
UNIRIO	Feminino	Branco	Parente de 1º grau	Sim	14	Axilar, Crânio-facial	Meu suor é tolerável, mas às vezes interfere nas minhas atividades diárias.	2	2	2	1	2	2	1	2	3	3	Não
UNIRIO	Feminino	Branco	Não	Não
UNIRIO	Feminino	Branco	Não	Não
UNIRIO	Feminino	Branco	Não	Não
UNIRIO	Feminino	Branco	Não	Não
UNIRIO	Masculino	Branco	Não	Não																	9
UNIRIO	Masculino	Branco	Parente de 1º grau	Sim	19	Axilar, Plantar, Rubor facial	Meu suor é dificilmente tolerável e frequentemente interfere nas minhas atividades diárias.	2	3	1	2	2	2	1	2	2	3	Não
UNIRIO	Masculino	Preto	Não	Não														Não
UNIRIO	Feminino	Pardo	Não	Sim	12	Palmar, Plantar, Crânio-facial	Meu suor é tolerável, mas às vezes interfere nas minhas atividades diárias.	2	3	2	2	3	2	2	2	3	2	Não
UNIRIO	Masculino	Branco	Não	Não
UNIRIO	Feminino	Branco	Não	Não
UNIRIO	Feminino	Branco	Não	Não
UNIRIO	Masculino	Pardo	Não	Sim	14	Axilar	Meu suor é tolerável, mas às vezes interfere nas minhas atividades diárias.	2	2	1	1	2	1	1	1	1	2	Não
UNIRIO	Masculino	Preto	Não	Não
UNIRIO	Masculino	Branco	Não	Não
UNIRIO	Feminino	Branco	Não	Não
UNIRIO	Feminino	Branco	Não	Não
UNIRIO	Feminino	Branco	Não	Não
UNIRIO	Feminino	Pardo	Não	Não																	10
UNIRIO	Feminino	Pardo	Não	Não		Axilar, Plantar	Meu suor é tolerável, mas às vezes interfere nas minhas atividades diárias.	2	2	1	1	3	2	2	1	1	3	Não
UNIRIO	Masculino	Branco	Não	Não
UNIRIO	Feminino	Branco	Não	Não
UNIRIO	Feminino	Branco	Não	Não
UNIRIO	Feminino	Branco	Não	Não
UNIRIO	Feminino	Pardo	Não	Não
UNIRIO	Feminino	Branco	Não	Não
UNIRIO	Masculino	Branco	Não	Sim	13	Axilar, Crânio-facial	Meu suor é intolerável e sempre interfere nas minhas atividades diárias.	4	3	4	3	3	3	2	2	3	2	Sim	Hexahidrato clorídrico de alumínio		8
UNIRIO	Feminino	Branco	Não	Não
UNIRIO	Feminino	Pardo	Não	Não
UNIRIO	Feminino	Branco	Não	Não
UNIRIO	Feminino	Branco	Não	Não
UNIRIO	Feminino	Preto	Não	Não
UNIRIO	Feminino	Branco	Não	Não
UNIRIO	Feminino	Preto	Não	Não
UNIRIO	Feminino	Branco	Não	Não
UNIRIO	Feminino	Branco	Não	Não
UNIRIO	Feminino	Pardo	Não	Não
UNIRIO	Feminino	Branco	Não	Sim
UNIRIO	Feminino	Branco	Parente de 1º grau	Não
UNIRIO	Feminino	Branco	Não	Não			Meu suor nunca é notável e não interfere nas minhas atividades diárias.	1	1	1	1
UNIRIO	Feminino	Preto	Não	Não
UNIRIO	Feminino	Branco	Não	Não
UNIRIO	Feminino	Branco	Não	Não
UNIRIO	Feminino	Branco	Não	Não
UNIRIO	Masculino	Branco	Não	Sim	25	Axilar, Palmar, Crânio-facial	Meu suor é tolerável, mas às vezes interfere nas minhas atividades diárias.	3	3	3	2	3	4	4	3	3	3	Não
UNIRIO	Feminino	Branco	Não	Não
UNIRIO	Feminino	Outro/Prefiro não informar	Não	Não
UNIRIO	Masculino	Branco	Não	Não
UNIRIO	Feminino	Pardo	Não	Não
UNIRIO	Feminino	Branco	Não	Sim	17	Axilar	Meu suor é tolerável, mas às vezes interfere nas minhas atividades diárias.	2	2	1	1	2	2	1	1	1	2	Sim	Hexahidrato clorídrico de alumínio	Prurido e irritação intensos	0
UNIRIO	Masculino	Branco	Não	Não
UNIRIO	Feminino	Branco	Não	Não
UNIRIO	Feminino	Amarelo	Não	Sim	15	Plantar, Crânio-facial	Meu suor nunca é notável e não interfere nas minhas atividades diárias.	1	2	2	1	1	2	1	1	2	1	Não
UNIRIO	Feminino	Branco	Não	Não
UNIRIO	Feminino	Outro/Prefiro não informar	Parente de 1º grau	Sim	Adolescência	Axilar	Meu suor é tolerável, mas às vezes interfere nas minhas atividades diárias.	2	3	2	2	3	3	3	1	3	3	Não
UNIRIO	Feminino	Branco	Não	Não
UNIRIO	Masculino	Branco	Não	Não
UNIRIO	Masculino	Pardo	Não	Sim	15	Axilar, Palmar, Plantar, Crânio-facial	Meu suor é tolerável, mas às vezes interfere nas minhas atividades diárias.	2	2	1	2	4	3	1	1	3	3	Não
UNIRIO	Masculino	Pardo	Não	Sim		Axilar	Meu suor é dificilmente tolerável e frequentemente interfere nas minhas atividades diárias.	2	3	3	2	2	4	2	2	2	4	Não
UNIRIO	Feminino	Pardo	Parente de 2º grau	Não
UNIRIO	Masculino	Pardo	Não	Não
UNIRIO	Feminino	Branco	Não	Não
UNIRIO	Feminino	Branco	Não	Não
UNIRIO	Feminino	Branco	Não	Não
UNIRIO	Feminino	Branco	Não	Não
UNIRIO	Feminino	Branco	Não	Sim	12	Axilar, Palmar, Plantar, Crânio-facial, Rubor facial	Meu suor é dificilmente tolerável e frequentemente interfere nas minhas atividades diárias.	3	1	3	1	2			2	2	1	Não
UNIRIO	Feminino	Pardo	Não	Não
UNIRIO	Masculino	Branco	Não	Não			Meu suor nunca é notável e não interfere nas minhas atividades diárias.	1	1	1	1	1	1	1	1	1	1	Não
UNIRIO	Masculino	Branco	Não	Não
UNIRIO	Feminino	Pardo	Não	Não
UNIRIO	Masculino	Branco	Não	Não
UNIRIO	Masculino	Branco	Não	Não			Meu suor nunca é notável e não interfere nas minhas atividades diárias.	1	1	1	1	1	1	1	1	1	1	Não
UNIRIO	Masculino	Branco	Não	Não
UNIRIO	Masculino	Pardo	Não	Não
UNIRIO	Masculino	Branco	Não	Não
UNIRIO	Feminino	Branco	Não	Não
UNIRIO	Masculino	Pardo	Não	Não
UNIRIO	Masculino	Branco	Não	Não
UNIRIO	Feminino	Branco	Não	Não
UNIRIO	Masculino	Pardo	Não	Não
UNIRIO	Masculino	Branco	Parente de 1º grau	Sim	7	Plantar	Meu suor é tolerável, mas às vezes interfere nas minhas atividades diárias.	1	1	2	1	1	1	1	2	2	1	Não
UNIRIO	Masculino	Branco	Não	Não
UNIRIO	Masculino	Branco	Não	Não
UNIRIO	Feminino	Pardo	Não	Não
UNIRIO	Feminino	Branco	Não	Não
UNIRIO	Masculino	Pardo	Não	Não
UNIRIO	Feminino	Branco	Não	Não
UNIRIO	Masculino	Branco	Parente de 1º grau	Não
UNIRIO	Feminino	Branco	Não	Não
UNIRIO	Masculino	Branco	Não	Não
UNIRIO	Feminino	Pardo	Não	Não
UNIRIO	Feminino	Branco	Não	Sim	19	Axilar	Meu suor é tolerável, mas às vezes interfere nas minhas atividades diárias.	2	1	1	2	1	1	1	1	2	1	Não
UNIRIO	Feminino	Pardo	Não	Não
UNIRIO	Feminino	Branco	Não	Não
UNIRIO	Feminino	Branco	Parente de 1º grau	Sim	14	Axilar	Meu suor é intolerável e sempre interfere nas minhas atividades diárias.	3	3	2	2	1	3	2	1	3	4	Não
UNIRIO	Masculino	Branco	Não	Não
UNIRIO	Feminino	Branco	Não	Não
UNIRIO	Feminino	Branco	Não	Não
UNIRIO	Masculino	Branco	Não	Não
UNIRIO	Feminino	Branco	Não	Não
UNIRIO	Feminino	Branco	Não	Não
UNIRIO	Masculino	Branco	Não	Não
UNIRIO	Feminino	Branco	Não	Não
UNIRIO	Feminino	Preto	Não	Sim	12	Axilar, Palmar	Meu suor é dificilmente tolerável e frequentemente interfere nas minhas atividades diárias.	3	3	3	2	3	2	2	1	3	2	Não
UNIRIO	Masculino	Branco	Não	Não
UNIRIO	Masculino	Pardo	Não	Sim	12	Crânio-facial, Rubor facial	Meu suor nunca é notável e não interfere nas minhas atividades diárias.	1	1	1	1	2	2	2	1	2	2	Não
UNIRIO	Masculino	Pardo	Não	Não
UNIRIO	Feminino	Branco	Não	Não
UNIRIO	Feminino	Branco	Não	Não
UNIRIO	Feminino	Outro/Prefiro não informar	Parente de 1º grau	Não
UNIRIO	Feminino	Branco	Não	Não
UNIRIO	Feminino	Branco	Não	Sim	Infância	Palmar, Plantar	Meu suor é dificilmente tolerável e frequentemente interfere nas minhas atividades diárias.	2	3	2	3	3	2	2	2	3	1	Não
UNIRIO	Feminino	Branco	Não	Não
UNIRIO	Feminino	Branco	Não	Não
UNIRIO	Masculino	Branco	Não	Não
UNIRIO	Feminino	Branco	Parente de 1º grau	Não
UNIRIO	Feminino	Branco	Não	Não
UNIRIO	Feminino	Branco	Não	Não
UNIRIO	Feminino	Branco	Não	Não
UNIRIO	Feminino	Pardo	Parente de 1º grau	Não
UNIRIO	Feminino	Branco	Não	Não
UNIRIO	Feminino	Branco	Não	Não
UNIRIO	Feminino	Pardo	Não	Sim	23	Axilar	Meu suor é tolerável, mas às vezes interfere nas minhas atividades diárias.	2	2	2	2	2	2	3	2	2	3	Não
UNIRIO	Masculino	Branco	Não	Sim	15	Palmar, Plantar	Meu suor é tolerável, mas às vezes interfere nas minhas atividades diárias.	1	1	1	1	1	2	1	1	1	1	Não
UNIRIO	Feminino	Pardo	Não	Não
UNIRIO	Masculino	Pardo	Não	Sim	Infância	Palmar, Plantar	Meu suor é tolerável, mas às vezes interfere nas minhas atividades diárias.	2	2	1	1	1	2	1	1	1	1	Não
UNIRIO	Feminino	Branco	Não	Não
UNIRIO	Feminino	Branco	Não	Não
UNIRIO	Feminino	Branco	Parente de 1º grau	Sim	5	Axilar, Palmar, Plantar, Rubor facial	Meu suor é tolerável, mas às vezes interfere nas minhas atividades diárias.	2	2	2	2	2	2	2	2	2	2	Sim	Injeção intradérmica de toxina botulínica		5
UNIRIO	Masculino	Branco	Não	Não
UNIRIO	Feminino	Branco	Não	Não
UNIRIO	Feminino	Branco	Não	Não
UNIRIO	Feminino	Branco	Não	Não
UNIRIO	Feminino	Pardo	Não	Não
UNIRIO	Feminino	Branco	Não	Não
UNIRIO	Masculino	Branco	Não	Sim	14	Axilar, Plantar	Meu suor é tolerável, mas às vezes interfere nas minhas atividades diárias.	3	3	2	2	3	3	3	3	2	3	Não
UNIRIO	Masculino	Branco	Não	Não
UNIRIO	Feminino	Preto	Não	Não
UNIRIO	Masculino	Branco	Não	Não
UNIRIO	Masculino	Branco	Não	Sim	13	Palmar, Plantar	Meu suor nunca é notável e não interfere nas minhas atividades diárias.	1	1	1	1	2	2	1	1	1	1	Não
UNIRIO	Feminino	Branco	Não	Não
UNIRIO	Masculino	Pardo	Não	Não
UNIRIO	Feminino	Branco	Não	Não
UNIRIO	Feminino	Branco	Parente de 1º grau	Sim	3	Palmar, Plantar	Meu suor é dificilmente tolerável e frequentemente interfere nas minhas atividades diárias.	2	2	1	2	1	1	1	1	2	2	Não
UNIRIO	Feminino	Branco	Não	Não
UNIRIO	Masculino	Pardo	Não	Sim		Palmar	Meu suor nunca é notável e não interfere nas minhas atividades diárias.	1	1	1	1	1	1	1	1	1	1	Sim
UNIRIO	Masculino	Pardo	Não	Sim	12	Palmar, Plantar	Meu suor é tolerável, mas às vezes interfere nas minhas atividades diárias.	1	1	2	1	1	2	1	1	2	1	Não
UNIRIO	Masculino	Pardo	Parente de 1º grau	Sim		Palmar	Meu suor é tolerável, mas às vezes interfere nas minhas atividades diárias.	2	2	2	1	1	2	2	1	1	1	Não
UNIRIO	Feminino	Preto	Não	Não			Meu suor é tolerável, mas às vezes interfere nas minhas atividades diárias.	1	2	2	1	1	2	1	1	2	1	Não
UNIRIO	Masculino	Pardo	Não	Não
UNIRIO	Masculino	Branco	Não	Não
UNIRIO	Feminino	Preto	Não	Não
UNIRIO	Masculino	Pardo	Parente de 1º grau	Não
UNIRIO	Masculino	Preto	Não	Sim	8	Axilar, Palmar	Meu suor é dificilmente tolerável e frequentemente interfere nas minhas atividades diárias.	2	3	1	2	1	3	3	1	3	3	Não
UNIRIO	Feminino	Pardo	Parente de 1º grau	Sim	13	Axilar, Palmar, Plantar, Rubor facial	Meu suor é dificilmente tolerável e frequentemente interfere nas minhas atividades diárias.	4	3	3	2	4	4	3	3	2	4	Não
UNIRIO	Masculino	Branco	Não	Não
UNIRIO	Masculino	Pardo	Parente de 1º grau	Não
UNIRIO	Feminino	Pardo	Não	Não
UNIRIO	Masculino	Branco	Não	Não
UNIRIO	Masculino	Branco	Não	Sim	15	Palmar, Plantar	Meu suor é tolerável, mas às vezes interfere nas minhas atividades diárias.	2	2	2	1	1	1	1	1	1	2	Não
UNIRIO	Feminino	Outro/Prefiro não informar	Não	Sim	10	Axilar	Meu suor é dificilmente tolerável e frequentemente interfere nas minhas atividades diárias.	3	3	4	2	4	3	1	2	4	2	Não
UNIRIO	Feminino	Branco	Parente de 1º grau	Não
UNIRIO	Masculino	Branco	Não	Sim		Axilar	Meu suor é tolerável, mas às vezes interfere nas minhas atividades diárias.	2	2	1	1	2	2	1	1	2	2	Não
UNIRIO	Feminino	Pardo	Não	Não
UNIRIO	Feminino	Branco	Não	Não
UNIRIO	Feminino	Pardo	Parente de 1º grau	Sim	16	Axilar	Meu suor é tolerável, mas às vezes interfere nas minhas atividades diárias.	2	2	3	1	1	2	2	1	2	1	Não
UNIRIO	Feminino	Branco	Não	Não
UNIRIO	Feminino	Branco	Não	Sim
UNIRIO	Feminino	Branco	Não	Não
UNIRIO	Feminino	Branco	Não	Não																	0
UNIRIO	Feminino	Pardo	Não	Não
UNIRIO	Feminino	Branco	Não	Não
UNIRIO	Masculino	Branco	Não	Não
UNIRIO	Feminino	Pardo	Não	Não
UNIRIO	Masculino	Pardo	Não	Não
UNIRIO	Feminino	Pardo	Não	Sim
UNIRIO	Masculino	Branco	Não	Não
UNIRIO	Masculino	Branco	Não	Não
UNIRIO	Masculino	Preto	Parente de 1º grau	Não
UNIRIO	Masculino	Amarelo	Não	Não
UNIRIO	Masculino	Branco	Não	Não
UNIRIO	Feminino	Branco	Não	Sim	12	Axilar, Crânio-facial, Rubor facial	Meu suor é tolerável, mas às vezes interfere nas minhas atividades diárias.	2	2	2	2	2	3	3	2	3	3	Não			10
UNIRIO	Feminino	Branco	Não	Não
UNIRIO	Feminino	Branco	Não	Não				1	1	2	1	1	1	1	1	1	1	Não
UNIRIO	Masculino	Branco	Não	Não
UNESA	Feminino	Branco		Sim	15	Palmar	Meu suor é tolerável, mas às vezes interfere nas minhas atividades diárias.	2	2	1	1	1	1	1	1	1	1	Não
UNESA	Feminino	Branco		Não
UNESA	Feminino	Branco	Não	Sim	13	Axilar	Meu suor é tolerável, mas às vezes interfere nas minhas atividades diárias.	3	2	2	1	2	2	2	2	3	2	Não
UNESA	Masculino	Branco	Não	Sim	12	Axilar, Plantar	Meu suor é tolerável, mas às vezes interfere nas minhas atividades diárias.	2	2	1	2	2	2	1	1	4	3	Não
UNESA	Feminino	Branco		Não				1	1	1	1	1	1	1	1	1	1
UNESA	Feminino	Branco		Não
UNESA	Feminino	Branco	Parente de 2º grau	Sim	12	Axilar, Palmar, Plantar, Rubor facial	Meu suor é dificilmente tolerável e frequentemente interfere nas minhas atividades diárias.	3	3	3	3	2	3	1	1	3	2	Não
UNESA	Feminino	Pardo		Não
UNESA	Feminino	Branco	Parente de 1º grau	Sim	15	Crânio-facial	Meu suor nunca é notável e não interfere nas minhas atividades diárias.	1	2	2	1	2	1	1	1	1	1	Não
UNESA	Masculino	Branco	Não	Sim	16	Axilar, Crânio-facial	Meu suor é dificilmente tolerável e frequentemente interfere nas minhas atividades diárias.	2	3	2	2	3	4	3	2	3	2	Não
UNESA	Feminino	Branco	Parente de 1º grau	Sim		Axilar	Meu suor é tolerável, mas às vezes interfere nas minhas atividades diárias.	2	3	3	1	2	1	1	2	1	2	Não
UNESA	Masculino	Branco		Sim	14	Axilar	Meu suor é dificilmente tolerável e frequentemente interfere nas minhas atividades diárias.	3	3	1	3	3	3	3	1	4	2	Não
UNESA	Feminino	Branco	Não	Não
UNESA	Feminino	Branco	Parente de 2º grau	Não		Palmar	Meu suor nunca é notável e não interfere nas minhas atividades diárias.	1	2	2	1	1	2	1	1	3	1	Não
UNESA	Feminino	Branco	Parente de 1º grau	Sim	Infância	Palmar, Plantar	Meu suor é dificilmente tolerável e frequentemente interfere nas minhas atividades diárias.	3	3	3	2	2	2	1	3	3	1	Sim	Hexahidrato clorídrico de alumínio, Driclor		8
UNESA	Masculino	Branco		Não
UNESA	Feminino	Branco		Não
UNESA	Feminino	Branco	Não	Não			Meu suor é tolerável, mas às vezes interfere nas minhas atividades diárias.	2	1	2	1	1	1	1	1	1	1	Não
UNESA	Feminino	Branco		Não
UNESA	Masculino	Branco		Não
UNESA	Feminino	Branco		Não			Meu suor nunca é notável e não interfere nas minhas atividades diárias.	2	2	1	1	1	1	1	1	1	1	Não
UNESA	Feminino	Branco	Não	Não
UNESA	Feminino	Branco	Não	Não
UNESA	Masculino	Pardo	Não	Não
UNESA	Feminino	Branco		Não
UNESA	Feminino	Branco		Não				1	1	1	1	1	1	1	1	1	1	Não
UNESA	Feminino	Branco	Parente de 1º grau	Sim	Puberdade	Axilar, Palmar, Rubor facial	Meu suor é intolerável e sempre interfere nas minhas atividades diárias.	4	4	4	1	4	2	3	2	2	4	Não
UNESA	Feminino	Pardo		Não
UNESA	Feminino	Branco	Parente de 1º grau	Sim	Infância	Axilar, Crânio-facial	Meu suor é tolerável, mas às vezes interfere nas minhas atividades diárias.	2	2	2	1	2	2	1	2	3	2	Não
UNESA	Feminino	Branco	Parente de 1º grau	Sim	11	Axilar	Meu suor é tolerável, mas às vezes interfere nas minhas atividades diárias.	3	2	3	2	1	2	2	1	3	2	Não
UNESA	Feminino	Branco	Parente de 1º grau	Sim	10	Palmar, Plantar	Meu suor é tolerável, mas às vezes interfere nas minhas atividades diárias.	2	2	1	2	2	2	1	1	1	1	Não
UNESA	Feminino	Pardo	Parente de 1º grau	Sim	16	Axilar	Meu suor é tolerável, mas às vezes interfere nas minhas atividades diárias.	2	1	1	1	1	1	1	1	1	2	Não
UNESA	Masculino	Branco		Não			Meu suor nunca é notável e não interfere nas minhas atividades diárias.	1	2	1	1	1	1	1	1	2	1	Não
UNESA	Masculino	Preto		Não			Meu suor nunca é notável e não interfere nas minhas atividades diárias.	2	1
UNESA	Feminino	Branco		Não		Plantar	Meu suor nunca é notável e não interfere nas minhas atividades diárias.	2	2	1	1	1	1	1	1	1	1	Não
UNESA	Feminino	Pardo		Não		Rubor facial	Meu suor nunca é notável e não interfere nas minhas atividades diárias.	1	1	1	1	1	1	1	1	1	1	Não
UNESA	Masculino	Branco		Não			Meu suor nunca é notável e não interfere nas minhas atividades diárias.	1	1	1	1	1	1	1	1	1	1	Não
UNESA	Feminino	Branco		Não
UNESA	Feminino	Branco		Não
UNESA	Feminino	Branco	Não	Não			Meu suor nunca é notável e não interfere nas minhas atividades diárias.	1	1	2	1	1	1	1	1	2	1	Não
UNESA	Feminino	Branco		Não			Meu suor nunca é notável e não interfere nas minhas atividades diárias.	1	1	2	1	1	1	1	1	1	1	Não
UNESA	Masculino	Branco		Não				1	1	2	1	1	1	1	1	1	1	Não
UNESA	Feminino	Branco		Não
UNESA	Feminino	Branco		Não			Meu suor nunca é notável e não interfere nas minhas atividades diárias.	1	1	1	1	1	1	1	1	1	1	Não
UNESA	Feminino	Outro/Prefiro não informar	Parente de 1º grau	Sim	25	Axilar	Meu suor é tolerável, mas às vezes interfere nas minhas atividades diárias.	2	2	1	1	2	2	1	1	2	3	Não
UNESA	Feminino	Pardo	Não	Não
UNESA	Feminino	Branco		Não
UNESA	Feminino	Pardo	Não	Não
UNESA	Masculino	Pardo	Não	Não	15		Meu suor é tolerável, mas às vezes interfere nas minhas atividades diárias.	2	2	2	1	1	2	2	1	2	2	Não
UNESA	Masculino	Branco		Não		Crânio-facial	Meu suor nunca é notável e não interfere nas minhas atividades diárias.	1	1	1	1	1	1	1	1	1	1	Não
UNESA	Feminino	Branco	Parente de 1º grau	Sim	18	Crânio-facial	Meu suor é tolerável, mas às vezes interfere nas minhas atividades diárias.	2	2	4	1	2	2	1	1	2	1	Não
UNESA	Feminino	Branco		Não			Meu suor nunca é notável e não interfere nas minhas atividades diárias.	1	1	1	1	1	1	1	1	1	1	Não
UNESA	Masculino	Branco		Não	16	Axilar	Meu suor é tolerável, mas às vezes interfere nas minhas atividades diárias.	2	2	3	2	3	2	2	2	2	3	Não
UNESA	Feminino	Branco	Parente de 1º grau	Não
UNESA	Masculino	Branco	Parente de 1º grau	Sim	Infância	Plantar	Meu suor é tolerável, mas às vezes interfere nas minhas atividades diárias.	2	2	2	1	1	1	1	1	2	1	Não
UNESA	Feminino	Indígena		Não		Rubor facial	Meu suor nunca é notável e não interfere nas minhas atividades diárias.	2	2	2	1	2	3	2	1	1	1	Não
UNESA	Feminino	Branco		Não
UNESA	Feminino	Branco	Parente de 1º grau	Sim		Axilar	Meu suor é tolerável, mas às vezes interfere nas minhas atividades diárias.	2	2	2	1	2	1	1	2	1	2	Não
UNESA	Feminino	Branco	Parente de 1º grau	Não		Axilar, Plantar, Crânio-facial	Meu suor nunca é notável e não interfere nas minhas atividades diárias.	1	1	1	1	1	1	1	1	1	2	Não
UNESA	Feminino	Branco	Parente de 1º grau	Sim	14	Axilar, Palmar, Crânio-facial, Rubor facial	Meu suor é tolerável, mas às vezes interfere nas minhas atividades diárias.	2	2	3	2	3	2	2	2	3	3	Não
UNESA	Feminino	Branco	Parente de 1º grau	Sim	16	Crânio-facial	Meu suor é tolerável, mas às vezes interfere nas minhas atividades diárias.	2	2	2	2	1	2	3	2	2	1	Não
UNESA	Feminino	Branco		Não
UNESA	Feminino	Branco		Não			Meu suor é tolerável, mas às vezes interfere nas minhas atividades diárias.	1	2	2	1	1	2	1	1	2	1	Não
UNESA	Outro/Prefiro não informar	Outro/Prefiro não informar		Não
UNESA	Feminino	Branco		Não				1	2	1	1	1	2	1	1	2	1	Não
UNESA	Feminino	Branco	Parente de 1º grau	Não		Axilar, Crânio-facial	Meu suor nunca é notável e não interfere nas minhas atividades diárias.	1	2	1	2	1	1	1	2	2	1	Não
UNESA	Masculino	Branco	Não	Não				1	1	1	1	1	1	1	1	1	1	Não
UNESA	Feminino	Branco	Parente de 1º grau	Sim	15	Axilar, Palmar, Rubor facial	Meu suor é tolerável, mas às vezes interfere nas minhas atividades diárias.	2	2	2	1	1	2	3	1	2	2	Não
UNESA	Masculino	Branco	Não	Sim	34	Axilar	Meu suor é tolerável, mas às vezes interfere nas minhas atividades diárias.	3	3	1	3	3	3	2	2	3	2	Não
UNESA	Masculino	Amarelo		Não
UNESA	Masculino	Preto		Não
UNESA	Feminino	Branco		Não
UNESA	Feminino	Branco		Não
UNESA	Masculino	Pardo		Não				2	2	1	1	1	1	2	1	1	1	Não
UNESA	Feminino	Amarelo	Parente de 1º grau	Não		Palmar	Meu suor é tolerável, mas às vezes interfere nas minhas atividades diárias.	1	1	1	1	1	1	1	1	1	1	Não
UNESA	Masculino	Branco		Não
UNESA	Feminino	Pardo	Não	Sim	11	Axilar	Meu suor é tolerável, mas às vezes interfere nas minhas atividades diárias.	2	1	2	1	1	2	2	1	2	2	Não
UNESA	Feminino	Pardo	Não	Sim	11	Axilar	Meu suor é tolerável, mas às vezes interfere nas minhas atividades diárias.	2	1	2	1	1	2	2	1	2	2	Não
UNESA	Feminino	Pardo	Parente de 1º grau	Sim	16	Axilar	Meu suor é tolerável, mas às vezes interfere nas minhas atividades diárias.	2	1	1	1	1	1	1	1	1	2	Não
UNESA	Feminino	Branco	Parente de 1º grau	Sim	Infância	Palmar	Meu suor é tolerável, mas às vezes interfere nas minhas atividades diárias.	2	2	2	2	3	2	2	1	1	1	Não
UNESA	Feminino	Branco	Parente de 2º grau	Não
UNESA	Masculino	Branco	Parente de 2º grau	Sim	12	Axilar, Palmar	Meu suor é tolerável, mas às vezes interfere nas minhas atividades diárias.	2	2	2	1	1	1	1	2	2	2	Não
UNESA	Feminino	Branco		Não
UNESA	Masculino	Branco	Parente de 1º grau	Sim	13	Axilar, Palmar, Plantar, Rubor facial	Meu suor é tolerável, mas às vezes interfere nas minhas atividades diárias.	2	2	3	1	1	2	1	1	3	1	Não
UNESA	Masculino	Branco	Parente de 1º grau	Sim	14	Axilar	Meu suor é tolerável, mas às vezes interfere nas minhas atividades diárias.	1	1	1	1	1	1	1	1	1	1	Não
UNESA	Feminino	Branco	Parente de 2º grau	Sim	13	Axilar, Palmar	Meu suor é tolerável, mas às vezes interfere nas minhas atividades diárias.	2	1		1	1	1	1	1	1	1	Não
UNESA	Feminino	Branco	Parente de 2º grau	Sim		Axilar, Plantar, Rubor facial, Sudorese gustatória	Meu suor é tolerável, mas às vezes interfere nas minhas atividades diárias.	2	2	2	1	1	2	2	1	2	2	Não
UNESA	Masculino	Branco		Não
UNESA	Feminino	Branco		Não			Meu suor nunca é notável e não interfere nas minhas atividades diárias.	1	1	1	1	1	1	1	1	2	1	Não
UNESA	Feminino	Pardo	Parente de 2º grau	Sim	13	Axilar, Sudorese gustatória	Meu suor nunca é notável e não interfere nas minhas atividades diárias.	1	1	2	1	1	2	1	1	3	2	Não
UNESA	Feminino	Branco	Parente de 1º grau	Sim	12	Axilar, Rubor facial	Meu suor é tolerável, mas às vezes interfere nas minhas atividades diárias.	2	1	1	1	1	1	1	1	1	1	Não
UNESA	Feminino	Branco	Parente de 2º grau	Sim	14	Axilar	Meu suor é tolerável, mas às vezes interfere nas minhas atividades diárias.	1	2	3	1	1	1	1	1	1	1	Não
UNESA	Masculino	Branco	Não	Não
UNESA	Masculino	Branco	não	Não
UNESA	Masculino	Pardo	Parente de 1º grau	Sim		Axilar, Plantar, Rubor facial	Meu suor é tolerável, mas às vezes interfere nas minhas atividades diárias.	2	2	2	1	1	2	1	1	3	2	Não
UNESA	Feminino	Branco	Não	Não
UNESA	Masculino	Branco	Parente de 1º grau	Sim	14	Axilar, Palmar, Plantar, Crânio-facial, Rubor facial	Meu suor é tolerável, mas às vezes interfere nas minhas atividades diárias.	2	2	2	1	1	2	1	2	3	2	Não
UNESA	Masculino	Branco	Parente de 1º grau	Sim	12	Axilar, Rubor facial	Meu suor é tolerável, mas às vezes interfere nas minhas atividades diárias.	2	2	2	2	2	2	2	2	2	2	Não
UNESA	Feminino	Pardo	Parente de 2º grau	Sim	14	Axilar, Plantar, Rubor facial	Meu suor é dificilmente tolerável e frequentemente interfere nas minhas atividades diárias.	3	2	3	2	2	3	2	2	3	2	Não
UNESA	Feminino	Branco		Não
UNESA	Feminino	Branco	Parente de 2º grau	Sim		Axilar, Palmar, Crânio-facial	Meu suor é tolerável, mas às vezes interfere nas minhas atividades diárias.	1	1	2	1	1	2	1	1	1	1	Não
UNESA	Feminino	Branco		Não
UNESA	Masculino	Branco	Parente de 2º grau	Sim	13	Axilar, Crânio-facial, Rubor facial, Sudorese gustatória	Meu suor é tolerável, mas às vezes interfere nas minhas atividades diárias.	2	2	2	2	2	3	3	3	3	2	Não
UNESA	Feminino	Branco	Não	Não
UNESA	Feminino	Branco	Não	Sim		Crânio-facial	Meu suor nunca é notável e não interfere nas minhas atividades diárias.	1	1	2	1	1	1	1	1	2	1	Não
UNESA	Feminino	Branco	Não	Não
UNESA	Feminino	Branco	Não	Não
UNESA	Feminino	Branco	Não	Não
UNESA	Feminino	Branco	Não	Não
UNESA	Feminino	Branco	Não	Não
UNESA	Feminino	Branco	Parente de 1º grau	Não
UNESA	Feminino	Branco	Não	Não
UNESA	Feminino	Branco	Não	Não
UNESA	Masculino	Branco	Parente de 1º grau	Não
UNESA	Feminino	Branco	Não	Não
UNESA	Feminino	Branco	Não	Sim	18	Palmar	Meu suor é tolerável, mas às vezes interfere nas minhas atividades diárias.	2	2	2	2	2	2	2	2	1	1	Não
UNESA	Masculino	Branco	Não	Sim	Infância	Axilar, Plantar	Meu suor nunca é notável e não interfere nas minhas atividades diárias.	1	2	1	1	2	2	1	1	1	2	Não
UNESA	Feminino	Pardo	Não	Não
UNESA	Feminino	Branco	Não	Não
UNESA	Masculino	Branco	Não	Não
UNESA	Masculino	Preto	Não	Não
UNESA	Feminino	Pardo	Não	Sim	15	Palmar	Meu suor nunca é notável e não interfere nas minhas atividades diárias.	1	1	2	1	1	2	2	1	1	2	Não
UNESA	Feminino	Branco	Não	Não
UNESA	Masculino	Pardo	Não	Não
UNESA	Feminino	Pardo	Não	Não
UNESA	Feminino	Branco	Não	Sim	18	Palmar	Meu suor nunca é notável e não interfere nas minhas atividades diárias.	1	1	1	1	1	1	1	2	1	1	Não
UNESA	Feminino	Branco	Parente de 1º grau	Sim		Palmar, Plantar	Meu suor é dificilmente tolerável e frequentemente interfere nas minhas atividades diárias.	3	2	2	2	1	1	1	2	2	1	Sim	Hexahidrato clorídrico de alumínio	Ressecamento excessivo, descamação e irritabilidade.	7
UNESA	Masculino	Amarelo	Não	Sim	16	Axilar, Crânio-facial	Meu suor é tolerável, mas às vezes interfere nas minhas atividades diárias.	2	2	3	2	2	3	3	3	4	3	Não
UNESA	Feminino	Branco	Não	Não
UNESA	Feminino	Branco	Não	Não
UNESA	Masculino	Branco	Não	Não
UNESA	Feminino	Branco	Não	Não
UNESA	Masculino	Branco	Não	Não
UNESA	Masculino	Branco	Não	Não
UNESA	Feminino	Pardo	Não	Não
UNESA	Masculino	Branco	Não	Não
UNESA	Masculino	Branco	Não	Não
UNESA	Masculino	Pardo	Não	Não
UNESA	Feminino	Branco	Não	Não
UNESA	Feminino	Branco	Não	Não
UNESA	Masculino	Branco	Parente de 1º grau	Não
UNESA	Feminino	Branco	Não	Não
UNESA	Feminino	Pardo	Parente de 1º grau	Não
UNESA	Feminino	Branco	Não	Sim	Infância	Palmar	Meu suor é tolerável, mas às vezes interfere nas minhas atividades diárias.	2	2	1	1	1	1	1	1	1	1	Não
UNESA	Masculino	Branco	Não	Não
UNESA	Feminino	Indígena	Não	Não
UNESA	Feminino	Branco	Não	Não
UNESA	Feminino	Preto	Não	Não
UNESA	Feminino	Preto	Não	Não
UNESA	Feminino	Pardo	Não	Não
UNESA	Masculino	Branco	Não	Não
UNESA	Feminino	Branco	Não	Não
UNESA	Masculino	Branco	Não	Não
UNESA	Feminino	Pardo	Não	Sim	15	Axilar	Meu suor é tolerável, mas às vezes interfere nas minhas atividades diárias.	2	2	1	2	3	2	3	1	2	3	Não
UNESA	Feminino	Pardo	Não	Sim	5	Palmar, Plantar	Meu suor é intolerável e sempre interfere nas minhas atividades diárias.	3	3	2	2	1	2	2	2	1	1	Não
UNESA	Feminino	Branco	Não	Não
UNESA	Feminino	Branco	Não	Não
UNESA	Feminino	Branco	Não	Não
UNESA	Feminino	Branco	Parente de 1º grau	Sim		Axilar, Crânio-facial	Meu suor é dificilmente tolerável e frequentemente interfere nas minhas atividades diárias.	2	2	3	2	1	2	1	2	3	2	Não
UNESA	Feminino	Branco	Não	Não
UNESA	Feminino	Branco	Não	Não
UNESA	Feminino	Branco	Não	Não
UNESA	Feminino	Pardo	Não	Não
UNESA	Masculino	Branco	Parente de 1º grau	Sim	20	Axilar	Meu suor é tolerável, mas às vezes interfere nas minhas atividades diárias.	2	2	1	1	2	2	1	1	2	1	Não
UNESA	Masculino	Branco	Não	Não
UNESA	Feminino	Pardo	Não	Não
UNESA	Masculino	Branco	Não	Não
UNESA	Feminino	Branco	Não	Não
UNESA	Feminino	Branco	Não	Não
UNESA	Masculino	Branco	Não	Não
UNESA	Feminino	Branco	Não	Não
UNESA	Feminino	Branco	Não	Não
UNESA	Feminino	Branco	Parente de 1º grau	Não
UNESA	Feminino	Pardo	Não	Não
UNESA	Feminino	Branco	Não	Não
UNESA	Feminino	Branco	Não	Não
UNESA	Feminino	Branco	Não	Não
UNESA	Masculino	Branco	Não	Não
UNESA	Feminino	Branco	Parente de 1º grau	Não
UNESA	Masculino	Preto	Não	Não
UNESA	Masculino	Branco	Não	Não
UNESA	Feminino	Branco	Não	Não
UNESA	Masculino	Pardo	Não	Não
UNESA	Feminino	Branco	Parente de 1º grau	Não
UNESA	Feminino	Pardo	Não	Não
UNESA	Feminino	Branco	Não	Não
UNESA	Masculino	Branco	Não	Não
UNESA	Feminino	Branco	Não	Não
UNESA	Feminino	Branco	Não	Não
UNESA	Masculino	Branco	Não	Sim	15	Palmar, Plantar	Meu suor é dificilmente tolerável e frequentemente interfere nas minhas atividades diárias.	2	2	2	2	2	2	2	2	2	2	Não
UNESA	Feminino	Branco	Não	Não
UNESA	Masculino	Branco	Não	Sim	28	Axilar	Meu suor é tolerável, mas às vezes interfere nas minhas atividades diárias.	2	3	3	2	2	3	2	1	3	3	Não
UNESA	Masculino	Branco	Não	Não
UNESA	Masculino	Preto	Não	Não
UNESA	Feminino	Pardo	Não	Sim	13	Axilar, Plantar	Meu suor é tolerável, mas às vezes interfere nas minhas atividades diárias.	2	1	2	1	1	2	1	1	2	2	Não
UNESA	Feminino	Pardo	Não	Não
UNESA	Masculino	Branco	Parente de 1º grau	Não
UNESA	Feminino	Branco	Não	Não
UNESA	Feminino	Pardo	Não	Não
UNESA	Feminino	Pardo	Não	Não
UNESA	Masculino	Branco	Não	Não
UNESA	Feminino	Branco	Não	Não
UNESA	Masculino	Pardo	Não	Não
UNESA	Feminino	Branco	Não	Não
UNESA	Feminino	Indígena	Não	Não
UNESA	Feminino	Pardo	Não	Não
UNESA	Feminino	Pardo	Parente de 1º grau	Não
UNESA	Feminino	Pardo	Não	Não
UNESA	Feminino	Branco	Não	Não
UNESA	Masculino	Branco	Não	Não
UNESA	Feminino	Pardo	Não	Não
UNESA	Feminino	Branco	Não	Não
UNESA	Feminino	Branco	Não	Não
UNESA	Feminino	Branco	Não	Não
UNESA	Feminino	Branco	Não	Não
UNESA	Feminino	Branco	Não	Não
UNESA	Masculino	Branco	Não	Não
UNESA	Masculino	Branco	Não	Não
UNESA	Feminino	Pardo	Não	Sim	Infância	Palmar, Plantar	Meu suor é tolerável, mas às vezes interfere nas minhas atividades diárias.	2	2	1	2	2	2	1	1	1	1	Não
UNESA	Feminino	Branco	Parente de 1º grau	Sim		Palmar, Plantar, Crânio-facial	Meu suor é tolerável, mas às vezes interfere nas minhas atividades diárias.	2	3	4	1	1	2	2	2	2	1	Não
UNESA	Masculino	Pardo	Não	Não
UNESA	Masculino	Branco	Não	Sim	Infância	Crânio-facial, Rubor facial	Meu suor é tolerável, mas às vezes interfere nas minhas atividades diárias.	2	2	2	1	1	2	1	2	2	1	Não
UNESA	Feminino	Branco	Não	Não
UNESA	Feminino	Pardo	Não	Não
UNESA	Feminino	Branco	Não	Não
UNESA	Masculino	Pardo	Não	Não
UNESA	Feminino	Pardo	Não	Não
UNESA	Feminino	Branco	Não	Não
UNESA	Feminino	Branco	Não	Não
UNESA	Feminino	Branco	Não	Não
UNESA	Feminino	Branco	Não	Não
UNESA	Masculino	Pardo	Não	Não
UNESA	Masculino	Branco	Não	Não
UNESA	Masculino	Branco	Não	Não
UNESA	Feminino	Indígena	Não	Não
UNESA	Feminino	Branco	Não	Não
UNESA	Masculino	Branco	Não	Não
UNESA	Feminino	Branco	Não	Não
UNESA	Feminino	Pardo	Não	Sim	15	Axilar	Meu suor é tolerável, mas às vezes interfere nas minhas atividades diárias.	2	2	2	2	3	3	2	1	2	3	Não
UNESA	Feminino	Branco	Não	Sim	Infância	Axilar, Plantar, Crânio-facial	Meu suor é tolerável, mas às vezes interfere nas minhas atividades diárias.	2	2	2	3	2	3	3	3	2	2	Não
UNESA	Feminino	Pardo	Não	Não
UNESA	Feminino	Branco	Não	Não
UNESA	Masculino	Branco	Não	Não
UNESA	Masculino	Branco	Não	Não
UNESA	Feminino	Branco	Não	Não
UNESA	Masculino	Amarelo	Não	Não
UNESA	Feminino	Branco	Não	Não
UNESA	Feminino	Branco	Não	Não
UNESA	Masculino	Pardo	Não	Não
UNESA	Masculino	Branco	Não	Não
UNESA	Masculino	Branco	Não	Não
UNESA	Masculino	Pardo	Não	Não
UNESA	Feminino	Branco	Não	Não
UNESA	Feminino	Branco	Parente de 2º grau	Não
UNESA	Feminino	Pardo	Não	Não
UNESA	Feminino	Branco	Não	Não
UNESA	Feminino	Branco	Não	Não
UNESA	Feminino	Branco	Não	Não
UNESA	Masculino	Branco	Não	Não
UNESA	Feminino	Pardo	Não	Não
UNESA	Feminino	Branco	Não	Não
UNESA	Feminino	Branco	Não	Não
UNESA	Feminino	Branco	Parente de 1º grau	Não
UNESA	Masculino	Branco	Não	Não
FMP	Feminino	branco	não	Sim	11	Axilar, Palmar, Plantar	Meu suor é intolerável e sempre interfere nas minhas atividades diárias.	4	4	4	3	4	4	4	3	3	4	sim	Injeção intradérmica de toxina botulínica	Não	6
FMP	Feminino	pardo	Parente de 1º Grau	Sim	Infância	Axilar, Crânio-facial, rubor facial	Meu suor é tolerável, mas às vezes interfere nas minhas atividades diárias.	2	2	3	1	1	1	1	1	2	1	Não
FMP	Feminino	branco	não	Sim	Infância	Axilar	Meu suor é dificilmente tolerável e frequentemente interfere nas minhas atividades diárias.	3	3	3	3	2	3	2	2	1	4	Não
FMP	Masculino	branco	Parente de 1º Grau	Sim	12	Palmar, Plantar	Meu suor é tolerável, mas às vezes interfere nas minhas atividades diárias.	2	2	2	2	3	3	1	1	3	2	não
FMP	Masculino	branco	não	Sim	13	Axilar	Meu suor é tolerável, mas às vezes interfere nas minhas atividades diárias.	2	2	1	1	2	2	1	1	2	2	não
FMP	Masculino	branco	não	Sim	17	Axilar, Crânio-facial	Meu suor é tolerável, mas às vezes interfere nas minhas atividades diárias.	2	1	1	1	2	2	1	1	1	1	não
FMP	Feminino	branco	Parente de 1º Grau	Sim	19	Axilar	Meu suor é dificilmente tolerável e frequentemente interfere nas minhas atividades diárias.	4	4	4	2	3	4	4	2	2	4	sim	Hexahidrato clorídrico de alumínio		6
FMP	Masculino	branco	não	Sim	Infância	palmar	meu suor nunca é notável e não interfere nas minhas atividades diárias.	1	1	1	1	1	1	1	1	1	1	não
FMP	Masculino	branco	Parente de 1º Grau	Sim	10	Axilar, Palmar, Plantar	Meu suor é tolerável, mas às vezes interfere nas minhas atividades diárias.	2	2	2	2	3	3	2	2	3	3	não
FMP	Feminino	pardo	não	Sim	15	Axilar	Meu suor é dificilmente tolerável e frequentemente interfere nas minhas atividades diárias.	3	3	3	2	3	4	3	3	4	3	não
FMP	Masculino	branco	não	Sim	Infância	palmar	Meu suor é tolerável, mas às vezes interfere nas minhas atividades diárias.	1	1	1	1	1	1	1	1	1	1	não
FMP	Feminino	branco	não	Não
FMP	Masculino	branco	não	Não
FMP	Masculino	pardo	não	Não
FMP	Feminino	branco	Parente de 1º Grau	Não
FMP	Feminino	branco	NÃO	Não
FMP	Feminino	branco	não	Não
FMP	Masculino	branco	não	Não
FMP	Masculino	pardo	não	Não
FMP	Feminino	branco	NÃO	Não
FMP	Masculino	pardo	NÃO	Não
FMP	Feminino	preto	não	Não
FMP	Masculino	pardo	NÃO	Não
FMP	Masculino	branco	Parente de 2º grau	Não
FMP	Feminino	pardo	não	Não
FMP	Feminino	branco	não	Não
FMP	Feminino	branco	não	Não
FMP	Feminino	pardo	não	Não
FMP	Feminino	branco	não	Não
FMP	Feminino	branco	não	Não
FMP	Feminino	branco	NÃO	Não
FMP	Feminino	branco	Parente de 1º grau	Não
FMP	Feminino	pardo	não	Não
FMP	Masculino	branco	não	Não
FMP	Feminino	preto	não	Não
FMP	Masculino	branco	Parente de 1º grau	Não
FMP	Masculino	branco	não	Não
FMP	Feminino	branco	NÃO	Não
FMP	Feminino	branco	não	Não
FMP	Feminino	branco	Parente de 1º grau	Não
FMP	Feminino	pardo	não	Não
FMP	Feminino	branco	não	Não
FMP	Feminino	branco	não	Não
FMP	Masculino	branco	não	Não
FMP	Masculino	branco	NÃO	Não
FMP	Feminino	branco	não	Não
FMP	Masculino	branco	não	Não
FMP	Feminino	PARDO	não	Não
FMP	Feminino	pardo	não	Não
FMP	Feminino	branco	não	Não
FMP	Feminino	pardo	não	Não
FMP	Feminino	branco	NÃO	Não
FMP	Feminino	branco	não	Não
FMP	Masculino	branco	não	Não
FMP	Feminino	branco	não	Não
FMP	Feminino	branco	não	Não
FMP	Feminino	branco	não	Não
FMP	Feminino	branco	NÃO	Não
FMP	Feminino	branco	não	Não
FMP	Masculino	branco	não	Não
FMP	Feminino	branco	não	Não
FMP	Masculino	branco	não	Não
FMP	Masculino	pardo	não	Não
FMP	Feminino	branco	não	Não
FMP	Feminino	branco	não	Não
FMP	Feminino	pardo	não	Não
FMP	Feminino	branco	não	Não
FMP	Feminino	branco	não	Não
FMP	Feminino	branco	não	Não
FMP	Masculino	pardo	não	Não
FMP	Masculino	branco	não	Não
FMP	Feminino	pardo	não	Não
FMP	Feminino	branco	não	Não
FMP	Feminino	branco	NÃO	Não
FMP	Masculino	pardo	não	Sim	13	Axilar	Meu suor é tolerável, mas às vezes interfere nas minhas atividades diárias.	3	3	1	2	2	3	2	1	3	3	não
FMP	Feminino	pardo	Parente de 2º grau	Sim	18	Axilar, Palmar	Meu suor é tolerável, mas às vezes interfere nas minhas atividades diárias.	2	2	3	2	3	3	2	1	2	2	não
FMP	Masculino	branco	Parente de 1º grau	Sim	1	Palmar, Plantar	Meu suor é tolerável, mas às vezes interfere nas minhas atividades diárias.	2	1	1	1	1	1	1	1	1	1	não
FMP	Feminino	branco	não	Sim	11	Palmar, Plantar	Meu suor é tolerável, mas às vezes interfere nas minhas atividades diárias.	1	1	2	1	1	1	1	1	2	2	não
FMP	Feminino	branco	Parente de 1º grau	Sim	15	Axilar, Plantar, Rubor facial	Meu suor é tolerável, mas às vezes interfere nas minhas atividades diárias.	3	3	2	1	3	4	3	1	2	3	não
FMP	Feminino	branco	não	Sim	Infância	Axilar, Palmar, Plantar, rubor facial	Meu suor é tolerável, mas às vezes interfere nas minhas atividades diárias.	1	1	1	1	1	2	1	1	1	1	não
FMP	Masculino	branco	não	Não
FMP	Masculino	branco	não	Não
FMP	Masculino	branco	não	Não
FMP	Masculino	branco	não	Não
FMP	Feminino	branco	não	Não
FMP	Feminino	branco	não	Não
FMP	Masculino	pardo	não	Não
FMP	Feminino	branco	não	Não
FMP	Feminino	branco	Parente de 1º grau	Não
FMP	Masculino	pardo	não	Não
FMP	Feminino	branco	não	Não
FMP	Masculino	branco	não	Não
FMP	Feminino	pardo	não	Não
FMP	Masculino	branco	não	Não
FMP	Masculino	branco	não	Não
FMP	Masculino	branco	não	Não
FMP	Feminino	branco	não	Não
FMP	Masculino	pardo	não	Não
FMP	Masculino	branco	não	Não
FMP	Feminino	branco	não	Não
FMP	Masculino	branco	não	Não
FMP	Feminino	branco	não	Não
FMP	Feminino	pardo	não	Não
FMP	Feminino	Pardo	não	Não
FMP	Feminino	PARDO	não	Não
FMP	Feminino	branco	não	Não
FMP	Feminino	branco	não	Não
FMP	Feminino	branco	não	Não
FMP	Feminino	branco	não	Não
FMP	Masculino	Outro/Prefiro não informar	não	Não
FMP	Masculino	branco	não	Não
FMP	Feminino	pardo	não	Não
FMP	Feminino	branco	não	Não
FMP	Masculino	Outro/Prefiro não informar	não	Não
FMP	Feminino	branco	não	Não
FMP	Masculino	branco	não	Não
FMP	Masculino	branco	não	Não
FMP	Feminino	branco	Parente de 1º grau	Sim	1	Axilar, Palmar, Plantar	Meu suor é tolerável, mas às vezes interfere nas minhas atividades diárias.	2	2	3	1	2	1	1	2	2	2	não
FMP	Feminino	branco	não	Sim	10	Axilar, Palmar, Plantar	Meu suor é tolerável, mas às vezes interfere nas minhas atividades diárias.	2	2	3	2	2	3	3	3	3	3	não
FMP	Feminino	branco	Parente de 1º grau	Sim	Infância	Palmar, Plantar	Meu suor é tolerável, mas às vezes interfere nas minhas atividades diárias.	2	3	1	2	4	3	3	1	2	2	não
FMP	Masculino	branco	não	Sim	16	Palmar, Plantar	meu suor nunca é notável e não interfere nas minhas atividades diárias.	1	1	2	1	1	1	1	1	1	1	não
FMP	Feminino	branco	Parente de 2º grau	Sim	6	Palmar, Plantar	Meu suor é tolerável, mas às vezes interfere nas minhas atividades diárias.	2	2	1	1	1	1	1	2	1	1	não
FMP	Feminino	branco	não	Sim	Infância	Axilar	Meu suor é tolerável, mas às vezes interfere nas minhas atividades diárias.	2	2	3	1	3	3	2	1	3	3	não
FMP	Feminino	branco	Não	Sim	16	Axilar, Palmar	meu suor nunca é notável e não interfere nas minhas atividades diárias.	1	1	1	1	2	1	1	1	1	1	não
FMP	Feminino	branco	não	Sim	13	palmar	Meu suor é tolerável, mas às vezes interfere nas minhas atividades diárias.	2	2	1	2	1	2	1	1	1	2	não
FMP	Feminino	branco	Parente de 1º grau	Sim	12	Axilar, Palmar, Plantar	Meu suor é tolerável, mas às vezes interfere nas minhas atividades diárias.	2	3	2	1	3	2	2	1	1	2	não
FMP	Feminino	pardo	não	Sim	14	Axilar, Palmar, Plantar	Meu suor é tolerável, mas às vezes interfere nas minhas atividades diárias.	2	2	3	2	2	2	1	2	2	2	não
FMP	Feminino	branco	Parente de 1º grau	Sim	13	Palmar, Plantar	meu suor nunca é notável e não interfere nas minhas atividades diárias.	1	1	1	1	1	1	1	1	1	1	sim	Hexahidrato clorídrico de alumínio		7
FMP	Feminino	branco	Parente de 1º grau	Sim	13	Axilar, Palmar, Plantar	Meu suor é tolerável, mas às vezes interfere nas minhas atividades diárias.	2	2	1	1	2	1	1	1	1	2	não
FMP	Feminino	branco	não	Sim	Infância	Axilar, Palmar, Plantar	Meu suor é tolerável, mas às vezes interfere nas minhas atividades diárias.	2	3	2	2	1	2	1	1	2	3	não
FMP	Feminino	branco	Parente de 2º grau	Sim	Infância	plantar	Meu suor é tolerável, mas às vezes interfere nas minhas atividades diárias.	1	1	2	1	1	2	1	1	1	2	não
FMP	Masculino	preto	Parente de 1º grau	Sim	13	Palmar, Plantar	Meu suor é tolerável, mas às vezes interfere nas minhas atividades diárias.	2	2	2	2	1	2	1	1	3	3	não
FMP	Feminino	branco	Parente de 1º grau	Não
FMP	Feminino	branco	não	Não
FMP	Feminino	pardo	Parente de 1º grau	Não
FMP	Feminino	pardo	não	Não
FMP	Feminino	pardo	não	Não
FMP	Feminino	branco	não	Não
FMP	Feminino	branco	não	Não
FMP	Masculino	pardo	NÃO	Não
FMP	Feminino	pardo	não	Não
FMP	Feminino	branco	não	Não
FMP	Feminino	branco	não	Não
FMP	Feminino	branco	não	Não
FMP	Feminino	pardo	não	Não
FMP	Feminino	branco	Parente de 2º grau	Não
FMP	Masculino	branco	não	Não
FMP	Feminino	amarelo	não	Não
FMP	Masculino	branco	não	Não
FMP	Masculino	branco	não	Não
FMP	Masculino	pardo	não	Não
FMP	Feminino	branco	não	Não
FMP	Masculino	branco	não	Não
FMP	Feminino	branco	não	Não
FMP	Feminino	branco	não	Não
FMP	Feminino	branco	não	Não
FMP	Feminino	branco	não	Não
FMP	Masculino	branco	não	Não
FMP	Feminino	branco	não	Não
FMP	Feminino	branco	não	Não
FMP	Feminino	branco	não	Não
FMP	Masculino	branco	não	Não
FMP	Masculino	branco	não	Não
FMP	Masculino	branco	não	Não
FMP	Feminino	pardo	não	Não
FMP	Feminino	pardo	não	Não
FMP	Feminino	branco	não	Não
FMP	Feminino	branco	não	Não
FMP	Masculino	branco	não	Não
FMP	Feminino	branco	não	Não
FMP	Feminino	branco	não	Não
FMP	Feminino	branco	não	Não
FMP	Masculino	branco	não	Não
FMP	Feminino	branco	não	Não
FMP	Masculino	pardo	não	Não
FMP	Feminino	pardo	não	Não
FMP	Masculino	branco	não	Não
FMP	Masculino	branco	não	Não
FMP	Masculino	branco	não	Não
FMP	Masculino	branco	não	Não
FMP	Masculino	branco	não	Não
FMP	Feminino	branco	não	Não
FMP	Feminino	branco	não	Não
FMP	Masculino	branco	não	Não
FMP	Feminino	branco	não	Não
FMP	Masculino	preto	não	Não
FMP	Feminino	branco	não	Não
FMP	Feminino	branco	não	Não
FMP	Masculino	branco	não	Não
FMP	Masculino	branco	não	Não
FMP	Feminino	branco	não	Não
FMP	Feminino	branco	não	Não
FMP	Feminino	pardo	não	Não
FMP	Feminino	branco	não	não
FMP	Masculino	branco	não	não
FMP	Feminino	branco	não	não
FMP	Feminino	pardo	não	sim	Infância	Axilar, Plantar, Rubor facial	Meu suor é tolerável, mas às vezes interfere nas minhas atividades diárias.	2	2	2	2	3	2	2	2	2	2	não
FMP	Masculino	branco	parente de 2º grau	sim	Adolescência	Palmar e plantar	Meu suor é dificilmente tolerável e frequentemente interfere nas minhas atividades diárias.	3	4	1	2	3	3	3	4	2	2	sim	Hexahidrato clorídrico de alumínio e injeção intradérmica de toxina botulínica
FMP	Masculino	branco	não	não
FMP	Masculino	branco	não	não
FMP	Masculino	branco	não	não
FMP	Feminino	branco	não	não
FMP	Masculino	pardo	não	não
FMP	Masculino	branco	não	sim	16	Axilar, Rubor facial	Meu suor é tolerável, mas às vezes interfere nas minhas atividades diárias.	1	1	1	1	1	1	1	1	2	1	não
FMP	Masculino	branco	não	não
FMP	Feminino	branco	não	não
FMP	Feminino	branco	não	não
FMP	Feminino	branco	não	não
FMP	Feminino	branco	não	não
FMP	Feminino	pardo	não	não
FMP	Feminino	branco	não	não
FMP	Feminino	branco	não	não
FMP	Feminino	pardo	não	não
FMP	Feminino	branco	não	não
FMP	Feminino	branco	não	não
FMP	Feminino	pardo	não	não
FMP	Feminino	pardo	não	não
FMP	Feminino	branco	não	não
FMP	Masculino	pardo	não	não
FMP	Feminino	branco	não	não
FMP	Masculino	branco	não	não
FMP	Feminino	branco	não	não
FMP	Feminino	branco	não	não
FMP	Masculino	pardo	não	não
FMP	Feminino	branco	não	não
FMP	Feminino	branco	não	não
FMP	Feminino	branco	não	não
FMP	Feminino	branco	não	não
FMP	Feminino	branco	não	não
FMP	Feminino	pardo	parente de 2º grau	não
FMP	Feminino	preto	não	não
FMP	Feminino	preto	não	não
FMP	Feminino	branco	não	não
FMP	Feminino	branco	não	não
FMP	Feminino	branco	não	não
FMP	Feminino	branco	não	não
FMP	Masculino	branco	parente de 1º grau	não
FMP	Feminino	branco	não	não
FMP	Feminino	branco	não	não
FMP	Feminino	branco	não	não
FMP	Masculino	branco	não	não
FMP	Feminino	branco	não	não
FMP	Feminino	branco	não	não
FMP	Feminino	branco	não	não
FMP	Feminino	branco	não	não
FMP	Feminino	branco	não	não
FMP	Feminino	branco	não	não
FMP	Feminino	branco	não	não
FMP	Feminino	branco	não	não
FMP	Feminino	branco	não	não
FMP	Feminino	branco	parente de 1º grau	não
FMP	Masculino	branco	parente de 1º grau	não
FMP	Feminino	pardo	não	não
FMP	Feminino	branco	não	não
FMP	Feminino	branco	não	não
FMP	Feminino	branco	não	não
FMP	Feminino	branco	não	não
FMP	Feminino	pardo	não	não
FMP	Masculino	branco	não	não
FMP	Feminino	branco	não	não
FMP	Feminino	pardo	não	não
FMP	Feminino	branco	não	não
FMP	Feminino	branco	não	não
FMP	Feminino	branco	não	não
FMP	Feminino	pardo	não	não
FMP	Feminino	branco	não	não
FMP	Masculino	branco	parente de 1º grau	sim	15	Axilar	Meu suor é tolerável, mas às vezes interfere nas minhas atividades diárias.	2	2	1	1	2	2	1	2	2	2	sim	Injeção intradérmica de toxina Butolinica
FMP	Feminino	branco	não	sim	15	axilar, Crânio-facial, rubor facial	Meu suor é dificilmente tolerável e frequentemente interfere nas minhas atividades diárias.	2	3	2	2	2	3	2	2	3	2	não
FMP	Feminino	branco	parente de 1º grau	sim	13	axilar, Crânio-facial	Meu suor é tolerável, mas às vezes interfere nas minhas atividades diárias.	2	2	3	2	2	3	2	1	3	2	não
FMP	Feminino	branco	não	sim		Axilar,palmar,cranio-facial, rubor facial	Meu suor é dificilmente tolerável e frequentemente interfere nas minhas atividades diárias.	3	3	2	1	2	2	2	3	1	4	não
FMP	Feminino	pardo	não	sim	15	axilar, palmar, plantar, cranio-facial, rubor facial	Meu suor é tolerável, mas às vezes interfere nas minhas atividades diárias.	3	3	2	1	2	3	3	1	3	3	não
FMP	Masculino	branco	não	sim	15	axilar	Meu suor é tolerável, mas às vezes interfere nas minhas atividades diárias.	3	3	4	1	3	3	4	2	3	4	sim	Hexahidrato clorídrico de alumínio
FMP	Masculino	pardo	não	sim	20	axilar	Meu suor é tolerável, mas às vezes interfere nas minhas atividades diárias.	2	2	2	1	1	1	1	1	2	1	sim	Hexahidrato clorídrico de alumínio	Prurido intenso
FMP	Feminino	branco	não	sim	12	Axilar, Plantar	Meu suor é tolerável, mas às vezes interfere nas minhas atividades diárias.	2	2	2	2	2	3	2	1	2	3	não
FMP	Masculino	branco	Não	sim	10	Axilar, Palmar	Meu suor é tolerável, mas às vezes interfere nas minhas atividades diárias.	2	2	1	1	1	2	1	1	1	2	não
FMP	Feminino	outro/prefiro não informar	não	sim		palmar	Meu suor é tolerável, mas às vezes interfere nas minhas atividades diárias.	2	3	3	1	2	2	4	2	2	2	não
FMP	Feminino	branco	parente de 1º grau	sim	Infância	axilar,palmar,plantar	Meu suor é dificilmente tolerável e frequentemente interfere nas minhas atividades diárias.	2	2	3	2	2	2	1	2	3	3	sim	Hexahidrato clorídrico de alumínio
FMP	Masculino	branco	parente de 1º grau	sim	Adolescência	Axilar, Palmar, Rubor facial	Meu suor é tolerável, mas às vezes interfere nas minhas atividades diárias.	2	2	2	1	2	1	2	1	2	1	sim	injeção intradérmica de toxina Butolinica
FMP	Masculino	branco	não	sim	14	Axilar, Crânio-facial, Rubor facial	Meu suor é tolerável, mas às vezes interfere nas minhas atividades diárias.	2	2	3	2	2	2	1	2	3	3	não
FMP	Feminino	pardo	não	não
FMP	Masculino	branco	não	não
FMP	Masculino	branco	não	não
FMP	Feminino	pardo	não	não
FMP	Feminino	pardo	não	não
FMP	Feminino	branco	não	não
FMP	Feminino	branco	não	não
FMP	Masculino	branco	não	não
FMP	Masculino	Pardo	Não	Sim	Infância	Axilar, Palmar	Meu suor é tolerável, mas às vezes interfere nas minhas atividades diárias.	1	1	1	2	1	1	1	1	1	1	Não
FMP	Feminino	branco	Não	Sim	Infância	Crânio-facial	Meu suor é tolerável, mas às vezes interfere nas minhas atividades diárias.	2	2	2	1	2	2	2	1	2	2	não
FMP	Masculino	branco	Não	Sim	Infância	Plantar	Meu suor é tolerável, mas às vezes interfere nas minhas atividades diárias.	3	3	1	2	1	3	3	1	2	1	Não
FMP	Feminino	branco	Não	Sim	15	Axilar, Palmar	Meu suor é tolerável, mas às vezes interfere nas minhas atividades diárias.	2	2	1	2	2	2	2	2	3	3	Não
FMP	Feminino	branco	Não	Não
FMP	Feminino	branco	Não	Sim	5	Axilar, Palmar, Plantar	Meu suor é dificilmente tolerável e frequentemente interfere nas minhas atividades diárias.	4	4	3	4	3	3	4	3	3	2	Sim	Hexahidrato clorídrico de alumínio/ antidepressivos,citroveran e retemic	Mãos ressecadas
FMP	Feminino	Pardo	Não	Sim	17	Axilar, Rubor facial	Meu suor é tolerável, mas às vezes interfere nas minhas atividades diárias.	1	1	2	1	1	2	2	1	2	2	Não
FMP	Masculino	Pardo	Não	Sim	10	Axilar, Palmar, Plantar, Crânio-facial	Meu suor é dificilmente tolerável e frequentemente interfere nas minhas atividades diárias.	4	4	4	4	3	3	3	3	3	3	Não
FMP	Feminino	branco	Parente de 1º grau	sim	Infância	Palmar e plantar	Meu suor é intolerável e sempre interfere nas minhas atividades diárias.	1	1	4	2	2	1	1	1	1	1	não
FMP	Feminino	branco	não	sim	17	Axilar, Palmar, Plantar	Meu suor é tolerável, mas às vezes interfere nas minhas atividades diárias.	2	2	3	2	3	3	1	3	4	2	não
FMP	Feminino	pardo	não	sim	18	axilar	Meu suor é tolerável, mas às vezes interfere nas minhas atividades diárias.	2	1	1	1	1	2	1	1	2	2	não
FMP	Feminino	pardo	Parente de 1º grau	sim	10	palmar	Meu suor é tolerável, mas às vezes interfere nas minhas atividades diárias.	2	2	2	1	2	1	1	1	2	2	não
FMP	Feminino	branco	não	sim	Adolescência	Axilar, Palmar, Plantar, Crânio-facial	Meu suor é tolerável, mas às vezes interfere nas minhas atividades diárias.	3	3	3	3	3	3	3	3	3	3	sim
FMP	Feminino	pardo	não	sim	14	Palmar e plantar	Meu suor é tolerável, mas às vezes interfere nas minhas atividades diárias.	2	2	2	1	2	2	1	1	2	1	não
FMP	Masculino	branco	não	sim	18	Axilar, Palmar, Plantar	Meu suor é dificilmente tolerável e frequentemente interfere nas minhas atividades diárias.	2	2	1	2	2	2	1	1	2	2	SIM	injeção intradérmica de toxina Butolinica
FMP	Feminino	branco	Parente de 2º grau	sim	Infância	Palmar e plantar	Meu suor é tolerável, mas às vezes interfere nas minhas atividades diárias.	1	1	1	1	1	2	1	1	1	1	não
FMP	Feminino	branco	não	sim	Infância	Axilar, Palmar	Meu suor é tolerável, mas às vezes interfere nas minhas atividades diárias.	1	1	1	1	2	2	1	1	2	1	não
FMP	Masculino	pardo	não	sim	Infância	Palmar e plantar	Meu suor é tolerável, mas às vezes interfere nas minhas atividades diárias.	2	2	1	1	1	2	2	1	1	1	não
FMP	Feminino	branco	não	não
FMP	Feminino	pardo	não	não
FMP	Masculino	branco	Parente de 1º grau	não
FMP	Feminino	preto	não	não
FMP	Feminino	branco	não	não
FMP	Feminino	branco	não	não
FMP	Feminino	branco	não	não
FMP	Feminino	branco	não	não
FMP	Feminino	branco	não	não
FMP	Feminino	branco	não	não
FMP	Feminino	branco	não	não
FMP	Masculino	branco	não	não
FMP	Masculino	branco	não	não
FMP	Feminino	branco	Parente de 1º grau	não
FMP	Feminino	branco	não	não
FMP	Feminino	branco	não	não
FMP	Masculino	branco	não	não
FMP	Masculino
FMP	Feminino	branco	não	não
FMP	Masculino	branco	não	não
FMP	Feminino	branco	não	não
FMP	Feminino	branco	Não	não
FMP	Feminino	branco	não	não
FMP	Feminino	pardo	não	não
FMP	Feminino	branco	não	não
FMP	Feminino	branco	não	não
FMP	Feminino	branco	não	não
FMP	Masculino	branco	não	não
FMP	Masculino	branco	não	não
FMP	Feminino	branco	não	não
FMP	Feminino	branco	não	não
FMP	Masculino	branco	não	não
FMP	Feminino	branco	Parente de 1º grau	não
FMP	Masculino	branco	não	não
FMP	Feminino	branco	não	não
FMP	Feminino	branco	não	não
