# Supplementary material for: Primary hyperhidrosis prevalence and characteristics among medical students in Rio de Janeiro
Source: PLoS One. 2019 Sep 13;14(9):e0220664. doi: 10.1371/journal.pone.0220664 (PMC6744157; doi:10.1371/journal.pone.0220664)
Supplement: S2 Table — Part of the data omitted to preserve confidentiality. (XLSX) [file pone.0220664.s004.xlsx]

## Sheet: Respostas ao formulário 1
University	Gender	Ethnicity	Do you have family history of Primary Hyperhidrosis?	DO YOU HAVE PRIMARY HYPERHIDROSIS (excessive sweating)?	What was the age of onset of your symptoms?	Where are your symptoms located?	How would you rate the severity of your hyperhidrosis?	Do you feel embarrassed by your sweating during daily activities?	Do you feel embarrassed or hindered by your sweating in social events?	Do you feel embarrassed or distressed by your sweating during physical activities/sports?	Are your work and professional relationships impaired by your sweating?	Do you feel embarrassed by your sweating in meetings and when speaking in public?	Do you feel you are conveying a poor impression of yourself to others because of your sweating?	Do you have low self-esteem because of your sweating?	Does your sweating influence your choice of leisure activities (e.g.: travelling, dancing, playing sports)?	Have you increased the frequency of your baths because of your sweating?	Does your sweating cause limitation to body movements (e.g.: raising your arms)?	Have you ever attempted any treatment for primary hyperhidrosis?	If yes, which?	Did you present any of the following adverse effects and complications following treatment?	How satisfied were you with the treatment from 0 (completely unsatisfied) to 10 (completely satisfied)?
UNIRIO	Male	White		No
UNIRIO	Female	White	No	No
UNIRIO	Female	White	No	No
UNIRIO	Female	White	No	Yes
UNIRIO	Female	White	No	No
UNIRIO	Female	Asian	First-degree relative	No
UNIRIO	Female	White	No	No
UNIRIO	Male	White	No	No
UNIRIO	Female	Mixed-race (W/B)	No	No
UNIRIO	Male	White	No	No
UNIRIO	Female	White	No	No
UNIRIO	Male	White	No	No		Axillary	My sweating is never noticeable and never interferes with my daily activities.
UNIRIO	Female	Asian	No	No
UNIRIO	Female	White	No	No
UNIRIO	Female	White	No	No
UNIRIO	Female	Mixed-race (W/B)	No	Yes	12	Palmar, Plantar	My sweating is tolerable but sometimes interferes with my daily activities.	2	2	3	2	1	2	1	2	2	1	No
UNIRIO	Female	Asian	No	No
UNIRIO	Male	White	No	No
UNIRIO	Female	White	No	No
UNIRIO	Male	White	First-degree relative	Yes	13	Axillary, Palmar, Plantar	My sweating is tolerable but sometimes interferes with my daily activities.	2	3	1	1	2	2	2	1	2	2	No
UNIRIO	Female	White	No	No
UNIRIO	Male	Mixed-race (W/B)	No	No
UNIRIO	Female	White	No	No
UNIRIO	Female	White	No	No
UNIRIO	Male	White	No	No
UNIRIO	Male	White	First-degree relative	Yes	13	Axillary, Plantar, Craniofacial, Facial Flushing, Gustatory Sweating	My sweating is tolerable but sometimes interferes with my daily activities.	2	3	2	2	3	3	2	1	3	4	No
UNIRIO	Male	White	First-degree relative	Yes	Childhood	Axillary, Craniofacial	My sweating is tolerable but sometimes interferes with my daily activities.	3	3	3	3	3	3	3	3	3	3	Yes	Aluminum chloride hexahydrate, Anticholinergics (Oxybutynin or Glycopyrrolate)		6
UNIRIO	Female	White	No	No
UNIRIO	Female	Mixed-race (W/B)	No	No
UNIRIO	Female	White	First-degree relative	Yes	10	Axillary, Facial Flushing	My sweating is tolerable but sometimes interferes with my daily activities.	4	4	4	4	4	4	4	4	3	4	No
UNIRIO	Male	White	No	No
UNIRIO	Male	Other/I would prefer not to inform	No	No
UNIRIO	Female	White	No	No
UNIRIO	Female	White	First-degree relative	No
UNIRIO	Female	White	No	No				2
UNIRIO	Female	White	No	No
UNIRIO	Female	White	No	No
UNIRIO	Female	White	No	Yes	6	Palmar	My sweating is tolerable but sometimes interferes with my daily activities.	2	2	3	1	1	2	2	1	2	1	No
UNIRIO	Female	Mixed-race (W/B)	No	Yes	12	Axillary, Craniofacial	My sweating is tolerable but sometimes interferes with my daily activities.	2	2	1	2	3	3	2	2	2	2	No
UNIRIO	Female	White	No	No
UNIRIO	Female	White	First-degree relative	No
UNIRIO	Male	White	No	Yes	Childhood	Palmar, Facial Flushing	My sweating is tolerable but sometimes interferes with my daily activities.	1	1	2	1	1	1	1	1	1	1	No
UNIRIO	Female	White	No	No
UNIRIO	Female	Mixed-race (W/B)	No	No
UNIRIO	Female	White	No	No
UNIRIO	Male	White	No	No
UNIRIO	Female	White	No	No
UNIRIO	Female	Mixed-race (W/B)	No	No
UNIRIO	Female	White	No	No
UNIRIO	Female	White	No	No
UNIRIO	Male	White	No	No
UNIRIO	Female	Mixed-race (W/B)	No	No
UNIRIO	Female	Mixed-race (W/B)	First-degree relative	No
UNIRIO	Male	Mixed-race (W/B)	No	No
UNIRIO	Female	Black	No	Yes	10	Axillary, Plantar	My sweating is tolerable but sometimes interferes with my daily activities.	3	4	3	4	3	4	4	3	2	3	No
UNIRIO	Female	White	No	No
UNIRIO	Female	White	No	No
UNIRIO	Female	White	No	No
UNIRIO	Female	White	No	No
UNIRIO	Male	White	Second-degree relative	Yes	Childhood	Palmar, Plantar	My sweating is tolerable but sometimes interferes with my daily activities.	2	2	2	2	2	1	1	1	1	1	Yes	Topical pharmacological treatment		1
UNIRIO	Female	White	No	No
UNIRIO	Female	White	No	No
UNIRIO	Female	White	No	No
UNIRIO	Male	White	No	No			My sweating is never noticeable and never interferes with my daily activities.	1	1	1	1	1	1	1	1	1	1	No
UNIRIO	Female	White	No	No
UNIRIO	Female	Black	No	No
UNIRIO	Male	White	No	No
UNIRIO	Female	White	No	No
UNIRIO	Male	White	No	No
UNIRIO	Female	Mixed-race (W/B)	No	No
UNIRIO	Female	White	No	No
UNIRIO	Female	White	First-degree relative	Yes	Childhood	Palmar, Plantar	My sweating is tolerable but sometimes interferes with my daily activities.	2	2	1	1	1	2	1	1	1	1	No
UNIRIO	Female	White	Second-degree relative	Yes	14	Plantar, Craniofacial, Facial Flushing	My sweating is barely tolerable and frequently interferes with my daily activities.	3	3	2	2	4	4	4	3	4	4	No
UNIRIO	Female	White	No	No
UNIRIO	Female	Other/I would prefer not to inform	No	No
UNIRIO	Female	White	No	No
UNIRIO	Female	Mixed-race (W/B)	No	No
UNIRIO	Female	White	No	No
UNIRIO	Female	Mixed-race (W/B)	No	Yes	18	Axillary	My sweating is intolerable and always interferes with my daily activities.	4	4	3	3	4	3	3	3	3	2	Yes	Aluminum chloride hexahydrate	Compensatory sweating	5
UNIRIO	Female	White	No	No
UNIRIO	Female	Black	No	No
UNIRIO	Female	White	No	No
UNIRIO	Female	Mixed-race (W/B)	No	Yes	Childhood	Axillary, Palmar	My sweating is tolerable but sometimes interferes with my daily activities.	2	2	2	1	2	2	2	1	2	3	No
UNIRIO	Male	White	No	No
UNIRIO	Female	White	No	No
UNIRIO	Female	Other/I would prefer not to inform	No	Yes	Childhood	Palmar, Plantar	My sweating is intolerable and always interferes with my daily activities.	4	4	4	4	4	4	4	4	1	2	Yes	Thoracoscopic sympathectomy	Compensatory sweating	10
UNIRIO	Female	White	First-degree relative	Yes	12	Axillary, Palmar, Plantar	My sweating is barely tolerable and frequently interferes with my daily activities.	3	3	2	3	3	2	3	2	2	3	Yes	Anticholinergics (Oxybutynin or Glycopyrrolate)	I have just begun the treatment
UNIRIO	Male	Black	No	No
UNIRIO	Female	White	No	No
UNIRIO	Female	White	No	No
UNIRIO	Female	Mixed-race (W/B)	No	No
UNIRIO	Female	White	No	No
UNIRIO	Male	White	No	Yes	16	Axillary, Palmar	My sweating is never noticeable and never interferes with my daily activities.	1	2	1	1	2	1	1	1	2	1	No
UNIRIO	Female	White	No	Yes	11	Axillary, Palmar, Plantar	My sweating is barely tolerable and frequently interferes with my daily activities.	3	3	2	2	2	2	2	1	3	2	No
UNIRIO	Female	White	No	No
UNIRIO	Male	White	No	No
UNIRIO	Female	White	No	No
UNIRIO	Male	Other/I would prefer not to inform	No	Yes
UNIRIO	Female	White	No	No
UNIRIO	Male	Mixed-race (W/B)	No	No
UNIRIO	Female	Mixed-race (W/B)	No	No
UNIRIO	Female	White	No	No
UNIRIO	Male	White	No	No					1	1	1	1	1	1	1	1	1	No
UNIRIO	Female	White	No	Yes	16	Palmar, Plantar	My sweating is tolerable but sometimes interferes with my daily activities.	2	1	1	2	1	2	2	1	1	2	No
UNIRIO	Female	White	No	No
UNIRIO	Male	White	No	No
UNIRIO	Female	White	No	Yes	8	Palmar, Plantar	My sweating is tolerable but sometimes interferes with my daily activities.	2	3	2	2	1	3	2	2	1	2	No
UNIRIO	Male	White	No	No
UNIRIO	Female	White	No	No
UNIRIO	Male	Black	No	No
UNIRIO	Female	White	First-degree relative	Yes	14	Axillary, Craniofacial	My sweating is tolerable but sometimes interferes with my daily activities.	2	2	2	1	2	2	1	2	3	3	No
UNIRIO	Female	White	No	No
UNIRIO	Female	White	No	No
UNIRIO	Female	White	No	No
UNIRIO	Female	White	No	No
UNIRIO	Male	White	No	No																	9
UNIRIO	Male	White	First-degree relative	Yes	19	Axillary, Plantar, Facial Flushing	My sweating is barely tolerable and frequently interferes with my daily activities.	2	3	1	2	2	2	1	2	2	3	No
UNIRIO	Male	Black	No	No														No
UNIRIO	Female	Mixed-race (W/B)	No	Yes	12	Palmar, Plantar, Craniofacial	My sweating is tolerable but sometimes interferes with my daily activities.	2	3	2	2	3	2	2	2	3	2	No
UNIRIO	Male	White	No	No
UNIRIO	Female	White	No	No
UNIRIO	Female	White	No	No
UNIRIO	Male	Mixed-race (W/B)	No	Yes	14	Axillary	My sweating is tolerable but sometimes interferes with my daily activities.	2	2	1	1	2	1	1	1	1	2	No
UNIRIO	Male	Black	No	No
UNIRIO	Male	White	No	No
UNIRIO	Female	White	No	No
UNIRIO	Female	White	No	No
UNIRIO	Female	White	No	No
UNIRIO	Female	Mixed-race (W/B)	No	No																	10
UNIRIO	Female	Mixed-race (W/B)	No	No		Axillary, Plantar	My sweating is tolerable but sometimes interferes with my daily activities.	2	2	1	1	3	2	2	1	1	3	No
UNIRIO	Male	White	No	No
UNIRIO	Female	White	No	No
UNIRIO	Female	White	No	No
UNIRIO	Female	White	No	No
UNIRIO	Female	Mixed-race (W/B)	No	No
UNIRIO	Female	White	No	No
UNIRIO	Male	White	No	Yes	13	Axillary, Craniofacial	My sweating is intolerable and always interferes with my daily activities.	4	3	4	3	3	3	2	2	3	2	Yes	Aluminum chloride hexahydrate		8
UNIRIO	Female	White	No	No
UNIRIO	Female	Mixed-race (W/B)	No	No
UNIRIO	Female	White	No	No
UNIRIO	Female	White	No	No
UNIRIO	Female	Black	No	No
UNIRIO	Female	White	No	No
UNIRIO	Female	Black	No	No
UNIRIO	Female	White	No	No
UNIRIO	Female	White	No	No
UNIRIO	Female	Mixed-race (W/B)	No	No
UNIRIO	Female	White	No	Yes
UNIRIO	Female	White	First-degree relative	No
UNIRIO	Female	White	No	No			My sweating is never noticeable and never interferes with my daily activities.	1	1	1	1
UNIRIO	Female	Black	No	No
UNIRIO	Female	White	No	No
UNIRIO	Female	White	No	No
UNIRIO	Female	White	No	No
UNIRIO	Male	White	No	Yes	25	Axillary, Palmar, Craniofacial	My sweating is tolerable but sometimes interferes with my daily activities.	3	3	3	2	3	4	4	3	3	3	No
UNIRIO	Female	White	No	No
UNIRIO	Female	Other/I would prefer not to inform	No	No
UNIRIO	Male	White	No	No
UNIRIO	Female	Mixed-race (W/B)	No	No
UNIRIO	Female	White	No	Yes	17	Axillary	My sweating is tolerable but sometimes interferes with my daily activities.	2	2	1	1	2	2	1	1	1	2	Yes	Aluminum chloride hexahydrate	Intense pruritus and irritation	0
UNIRIO	Male	White	No	No
UNIRIO	Female	White	No	No
UNIRIO	Female	Asian	No	Yes	15	Plantar, Craniofacial	My sweating is never noticeable and never interferes with my daily activities.	1	2	2	1	1	2	1	1	2	1	No
UNIRIO	Female	White	No	No
UNIRIO	Female	Other/I would prefer not to inform	First-degree relative	Yes	Adolescence	Axillary	My sweating is tolerable but sometimes interferes with my daily activities.	2	3	2	2	3	3	3	1	3	3	No
UNIRIO	Female	White	No	No
UNIRIO	Male	White	No	No
UNIRIO	Male	Mixed-race (W/B)	No	Yes	15	Axillary, Palmar, Plantar, Craniofacial	My sweating is tolerable but sometimes interferes with my daily activities.	2	2	1	2	4	3	1	1	3	3	No
UNIRIO	Male	Mixed-race (W/B)	No	Yes		Axillary	My sweating is barely tolerable and frequently interferes with my daily activities.	2	3	3	2	2	4	2	2	2	4	No
UNIRIO	Female	Mixed-race (W/B)	Second-degree relative	No
UNIRIO	Male	Mixed-race (W/B)	No	No
UNIRIO	Female	White	No	No
UNIRIO	Female	White	No	No
UNIRIO	Female	White	No	No
UNIRIO	Female	White	No	No
UNIRIO	Female	White	No	Yes	12	Axillary, Palmar, Plantar, Craniofacial, Facial Flushing	My sweating is barely tolerable and frequently interferes with my daily activities.	3	1	3	1	2			2	2	1	No
UNIRIO	Female	Mixed-race (W/B)	No	No
UNIRIO	Male	White	No	No			My sweating is never noticeable and never interferes with my daily activities.	1	1	1	1	1	1	1	1	1	1	No
UNIRIO	Male	White	No	No
UNIRIO	Female	Mixed-race (W/B)	No	No
UNIRIO	Male	White	No	No
UNIRIO	Male	White	No	No			My sweating is never noticeable and never interferes with my daily activities.	1	1	1	1	1	1	1	1	1	1	No
UNIRIO	Male	White	No	No
UNIRIO	Male	Mixed-race (W/B)	No	No
UNIRIO	Male	White	No	No
UNIRIO	Female	White	No	No
UNIRIO	Male	Mixed-race (W/B)	No	No
UNIRIO	Male	White	No	No
UNIRIO	Female	White	No	No
UNIRIO	Male	Mixed-race (W/B)	No	No
UNIRIO	Male	White	First-degree relative	Yes	7	Plantar	My sweating is tolerable but sometimes interferes with my daily activities.	1	1	2	1	1	1	1	2	2	1	No
UNIRIO	Male	White	No	No
UNIRIO	Male	White	No	No
UNIRIO	Female	Mixed-race (W/B)	No	No
UNIRIO	Female	White	No	No
UNIRIO	Male	Mixed-race (W/B)	No	No
UNIRIO	Female	White	No	No
UNIRIO	Male	White	First-degree relative	No
UNIRIO	Female	White	No	No
UNIRIO	Male	White	No	No
UNIRIO	Female	Mixed-race (W/B)	No	No
UNIRIO	Female	White	No	Yes	19	Axillary	My sweating is tolerable but sometimes interferes with my daily activities.	2	1	1	2	1	1	1	1	2	1	No
UNIRIO	Female	Mixed-race (W/B)	No	No
UNIRIO	Female	White	No	No
UNIRIO	Female	White	First-degree relative	Yes	14	Axillary	My sweating is intolerable and always interferes with my daily activities.	3	3	2	2	1	3	2	1	3	4	No
UNIRIO	Male	White	No	No
UNIRIO	Female	White	No	No
UNIRIO	Female	White	No	No
UNIRIO	Male	White	No	No
UNIRIO	Female	White	No	No
UNIRIO	Female	White	No	No
UNIRIO	Male	White	No	No
UNIRIO	Female	White	No	No
UNIRIO	Female	Black	No	Yes	12	Axillary, Palmar	My sweating is barely tolerable and frequently interferes with my daily activities.	3	3	3	2	3	2	2	1	3	2	No
UNIRIO	Male	White	No	No
UNIRIO	Male	Mixed-race (W/B)	No	Yes	12	Craniofacial, Facial Flushing	My sweating is never noticeable and never interferes with my daily activities.	1	1	1	1	2	2	2	1	2	2	No
UNIRIO	Male	Mixed-race (W/B)	No	No
UNIRIO	Female	White	No	No
UNIRIO	Female	White	No	No
UNIRIO	Female	Other/I would prefer not to inform	First-degree relative	No
UNIRIO	Female	White	No	No
UNIRIO	Female	White	No	Yes	Childhood	Palmar, Plantar	My sweating is barely tolerable and frequently interferes with my daily activities.	2	3	2	3	3	2	2	2	3	1	No
UNIRIO	Female	White	No	No
UNIRIO	Female	White	No	No
UNIRIO	Male	White	No	No
UNIRIO	Female	White	First-degree relative	No
UNIRIO	Female	White	No	No
UNIRIO	Female	White	No	No
UNIRIO	Female	White	No	No
UNIRIO	Female	Mixed-race (W/B)	First-degree relative	No
UNIRIO	Female	White	No	No
UNIRIO	Female	White	No	No
UNIRIO	Female	Mixed-race (W/B)	No	Yes	23	Axillary	My sweating is tolerable but sometimes interferes with my daily activities.	2	2	2	2	2	2	3	2	2	3	No
UNIRIO	Male	White	No	Yes	15	Palmar, Plantar	My sweating is tolerable but sometimes interferes with my daily activities.	1	1	1	1	1	2	1	1	1	1	No
UNIRIO	Female	Mixed-race (W/B)	No	No
UNIRIO	Male	Mixed-race (W/B)	No	Yes	Childhood	Palmar, Plantar	My sweating is tolerable but sometimes interferes with my daily activities.	2	2	1	1	1	2	1	1	1	1	No
UNIRIO	Female	White	No	No
UNIRIO	Female	White	No	No
UNIRIO	Female	White	First-degree relative	Yes	5	Axillary, Palmar, Plantar, Facial Flushing	My sweating is tolerable but sometimes interferes with my daily activities.	2	2	2	2	2	2	2	2	2	2	Yes	Intradermic botulinum toxin injection		5
UNIRIO	Male	White	No	No
UNIRIO	Female	White	No	No
UNIRIO	Female	White	No	No
UNIRIO	Female	White	No	No
UNIRIO	Female	Mixed-race (W/B)	No	No
UNIRIO	Female	White	No	No
UNIRIO	Male	White	No	Yes	14	Axillary, Plantar	My sweating is tolerable but sometimes interferes with my daily activities.	3	3	2	2	3	3	3	3	2	3	No
UNIRIO	Male	White	No	No
UNIRIO	Female	Black	No	No
UNIRIO	Male	White	No	No
UNIRIO	Male	White	No	Yes	13	Palmar, Plantar	My sweating is never noticeable and never interferes with my daily activities.	1	1	1	1	2	2	1	1	1	1	No
UNIRIO	Female	White	No	No
UNIRIO	Male	Mixed-race (W/B)	No	No
UNIRIO	Female	White	No	No
UNIRIO	Female	White	First-degree relative	Yes	3	Palmar, Plantar	My sweating is barely tolerable and frequently interferes with my daily activities.	2	2	1	2	1	1	1	1	2	2	No
UNIRIO	Female	White	No	No
UNIRIO	Male	Mixed-race (W/B)	No	Yes		Palmar	My sweating is never noticeable and never interferes with my daily activities.	1	1	1	1	1	1	1	1	1	1	Yes
UNIRIO	Male	Mixed-race (W/B)	No	Yes	12	Palmar, Plantar	My sweating is tolerable but sometimes interferes with my daily activities.	1	1	2	1	1	2	1	1	2	1	No
UNIRIO	Male	Mixed-race (W/B)	First-degree relative	Yes		Palmar	My sweating is tolerable but sometimes interferes with my daily activities.	2	2	2	1	1	2	2	1	1	1	No
UNIRIO	Female	Black	No	No			My sweating is tolerable but sometimes interferes with my daily activities.	1	2	2	1	1	2	1	1	2	1	No
UNIRIO	Male	Mixed-race (W/B)	No	No
UNIRIO	Male	White	No	No
UNIRIO	Female	Black	No	No
UNIRIO	Male	Mixed-race (W/B)	First-degree relative	No
UNIRIO	Male	Black	No	Yes	8	Axillary, Palmar	My sweating is barely tolerable and frequently interferes with my daily activities.	2	3	1	2	1	3	3	1	3	3	No
UNIRIO	Female	Mixed-race (W/B)	First-degree relative	Yes	13	Axillary, Palmar, Plantar, Facial Flushing	My sweating is barely tolerable and frequently interferes with my daily activities.	4	3	3	2	4	4	3	3	2	4	No
UNIRIO	Male	White	No	No
UNIRIO	Male	Mixed-race (W/B)	First-degree relative	No
UNIRIO	Female	Mixed-race (W/B)	No	No
UNIRIO	Male	White	No	No
UNIRIO	Male	White	No	Yes	15	Palmar, Plantar	My sweating is tolerable but sometimes interferes with my daily activities.	2	2	2	1	1	1	1	1	1	2	No
UNIRIO	Female	Other/I would prefer not to inform	No	Yes	10	Axillary	My sweating is barely tolerable and frequently interferes with my daily activities.	3	3	4	2	4	3	1	2	4	2	No
UNIRIO	Female	White	First-degree relative	No
UNIRIO	Male	White	No	Yes		Axillary	My sweating is tolerable but sometimes interferes with my daily activities.	2	2	1	1	2	2	1	1	2	2	No
UNIRIO	Female	Mixed-race (W/B)	No	No
UNIRIO	Female	White	No	No
UNIRIO	Female	Mixed-race (W/B)	First-degree relative	Yes	16	Axillary	My sweating is tolerable but sometimes interferes with my daily activities.	2	2	3	1	1	2	2	1	2	1	No
UNIRIO	Female	White	No	No
UNIRIO	Female	White	No	Yes
UNIRIO	Female	White	No	No
UNIRIO	Female	White	No	No																	0
UNIRIO	Female	Mixed-race (W/B)	No	No
UNIRIO	Female	White	No	No
UNIRIO	Male	White	No	No
UNIRIO	Female	Mixed-race (W/B)	No	No
UNIRIO	Male	Mixed-race (W/B)	No	No
UNIRIO	Female	Mixed-race (W/B)	No	Yes
UNIRIO	Male	White	No	No
UNIRIO	Male	White	No	No
UNIRIO	Male	Black	First-degree relative	No
UNIRIO	Male	Asian	No	No
UNIRIO	Male	White	No	No
UNIRIO	Female	White	No	Yes	12	Axillary, Craniofacial, Facial Flushing	My sweating is tolerable but sometimes interferes with my daily activities.	2	2	2	2	2	3	3	2	3	3	No			10
UNIRIO	Female	White	No	No
UNIRIO	Female	White	No	No				1	1	2	1	1	1	1	1	1	1	No
UNIRIO	Male	White	No	No
UNESA	Female	White		Yes	15	Palmar	My sweating is tolerable but sometimes interferes with my daily activities.	2	2	1	1	1	1	1	1	1	1	No
UNESA	Female	White		No
UNESA	Female	White	No	Yes	13	Axillary	My sweating is tolerable but sometimes interferes with my daily activities.	3	2	2	1	2	2	2	2	3	2	No
UNESA	Male	White	No	Yes	12	Axillary, Plantar	My sweating is tolerable but sometimes interferes with my daily activities.	2	2	1	2	2	2	1	1	4	3	No
UNESA	Female	White		No				1	1	1	1	1	1	1	1	1	1
UNESA	Female	White		No
UNESA	Female	White	Second-degree relative	Yes	12	Axillary, Palmar, Plantar, Facial Flushing	My sweating is barely tolerable and frequently interferes with my daily activities.	3	3	3	3	2	3	1	1	3	2	No
UNESA	Female	Mixed-race (W/B)		No
UNESA	Female	White	First-degree relative	Yes	15	Craniofacial	My sweating is never noticeable and never interferes with my daily activities.	1	2	2	1	2	1	1	1	1	1	No
UNESA	Male	White	No	Yes	16	Axillary, Craniofacial	My sweating is barely tolerable and frequently interferes with my daily activities.	2	3	2	2	3	4	3	2	3	2	No
UNESA	Female	White	First-degree relative	Yes		Axillary	My sweating is tolerable but sometimes interferes with my daily activities.	2	3	3	1	2	1	1	2	1	2	No
UNESA	Male	White		Yes	14	Axillary	My sweating is barely tolerable and frequently interferes with my daily activities.	3	3	1	3	3	3	3	1	4	2	No
UNESA	Female	White	No	No
UNESA	Female	White	Second-degree relative	No		Palmar	My sweating is never noticeable and never interferes with my daily activities.	1	2	2	1	1	2	1	1	3	1	No
UNESA	Female	White	First-degree relative	Yes	Childhood	Palmar, Plantar	My sweating is barely tolerable and frequently interferes with my daily activities.	3	3	3	2	2	2	1	3	3	1	Yes	Aluminum chloride hexahydrate, Driclor		8
UNESA	Male	White		No
UNESA	Female	White		No
UNESA	Female	White	No	No			My sweating is tolerable but sometimes interferes with my daily activities.	2	1	2	1	1	1	1	1	1	1	No
UNESA	Female	White		No
UNESA	Male	White		No
UNESA	Female	White		No			My sweating is never noticeable and never interferes with my daily activities.	2	2	1	1	1	1	1	1	1	1	No
UNESA	Female	White	No	No
UNESA	Female	White	No	No
UNESA	Male	Mixed-race (W/B)	No	No
UNESA	Female	White		No
UNESA	Female	White		No				1	1	1	1	1	1	1	1	1	1	No
UNESA	Female	White	First-degree relative	Yes	Puberty	Axillary, Palmar, Facial Flushing	My sweating is intolerable and always interferes with my daily activities.	4	4	4	1	4	2	3	2	2	4	No
UNESA	Female	Mixed-race (W/B)		No
UNESA	Female	White	First-degree relative	Yes	Childhood	Axillary, Craniofacial	My sweating is tolerable but sometimes interferes with my daily activities.	2	2	2	1	2	2	1	2	3	2	No
UNESA	Female	White	First-degree relative	Yes	11	Axillary	My sweating is tolerable but sometimes interferes with my daily activities.	3	2	3	2	1	2	2	1	3	2	No
UNESA	Female	White	First-degree relative	Yes	10	Palmar, Plantar	My sweating is tolerable but sometimes interferes with my daily activities.	2	2	1	2	2	2	1	1	1	1	No
UNESA	Female	Mixed-race (W/B)	First-degree relative	Yes	16	Axillary	My sweating is tolerable but sometimes interferes with my daily activities.	2	1	1	1	1	1	1	1	1	2	No
UNESA	Male	White		No			My sweating is never noticeable and never interferes with my daily activities.	1	2	1	1	1	1	1	1	2	1	No
UNESA	Male	Black		No			My sweating is never noticeable and never interferes with my daily activities.	2	1
UNESA	Female	White		No		Plantar	My sweating is never noticeable and never interferes with my daily activities.	2	2	1	1	1	1	1	1	1	1	No
UNESA	Female	Mixed-race (W/B)		No		Facial Flushing	My sweating is never noticeable and never interferes with my daily activities.	1	1	1	1	1	1	1	1	1	1	No
UNESA	Male	White		No			My sweating is never noticeable and never interferes with my daily activities.	1	1	1	1	1	1	1	1	1	1	No
UNESA	Female	White		No
UNESA	Female	White		No
UNESA	Female	White	No	No			My sweating is never noticeable and never interferes with my daily activities.	1	1	2	1	1	1	1	1	2	1	No
UNESA	Female	White		No			My sweating is never noticeable and never interferes with my daily activities.	1	1	2	1	1	1	1	1	1	1	No
UNESA	Male	White		No				1	1	2	1	1	1	1	1	1	1	No
UNESA	Female	White		No
UNESA	Female	White		No			My sweating is never noticeable and never interferes with my daily activities.	1	1	1	1	1	1	1	1	1	1	No
UNESA	Female	Other/I would prefer not to inform	First-degree relative	Yes	25	Axillary	My sweating is tolerable but sometimes interferes with my daily activities.	2	2	1	1	2	2	1	1	2	3	No
UNESA	Female	Mixed-race (W/B)	No	No
UNESA	Female	White		No
UNESA	Female	Mixed-race (W/B)	No	No
UNESA	Male	Mixed-race (W/B)	No	No	15		My sweating is tolerable but sometimes interferes with my daily activities.	2	2	2	1	1	2	2	1	2	2	No
UNESA	Male	White		No		Craniofacial	My sweating is never noticeable and never interferes with my daily activities.	1	1	1	1	1	1	1	1	1	1	No
UNESA	Female	White	First-degree relative	Yes	18	Craniofacial	My sweating is tolerable but sometimes interferes with my daily activities.	2	2	4	1	2	2	1	1	2	1	No
UNESA	Female	White		No			My sweating is never noticeable and never interferes with my daily activities.	1	1	1	1	1	1	1	1	1	1	No
UNESA	Male	White		No	16	Axillary	My sweating is tolerable but sometimes interferes with my daily activities.	2	2	3	2	3	2	2	2	2	3	No
UNESA	Female	White	First-degree relative	No
UNESA	Male	White	First-degree relative	Yes	Childhood	Plantar	My sweating is tolerable but sometimes interferes with my daily activities.	2	2	2	1	1	1	1	1	2	1	No
UNESA	Female	Indigenous		No		Facial Flushing	My sweating is never noticeable and never interferes with my daily activities.	2	2	2	1	2	3	2	1	1	1	No
UNESA	Female	White		No
UNESA	Female	White	First-degree relative	Yes		Axillary	My sweating is tolerable but sometimes interferes with my daily activities.	2	2	2	1	2	1	1	2	1	2	No
UNESA	Female	White	First-degree relative	No		Axillary, Plantar, Craniofacial	My sweating is never noticeable and never interferes with my daily activities.	1	1	1	1	1	1	1	1	1	2	No
UNESA	Female	White	First-degree relative	Yes	14	Axillary, Palmar, Craniofacial, Facial Flushing	My sweating is tolerable but sometimes interferes with my daily activities.	2	2	3	2	3	2	2	2	3	3	No
UNESA	Female	White	First-degree relative	Yes	16	Craniofacial	My sweating is tolerable but sometimes interferes with my daily activities.	2	2	2	2	1	2	3	2	2	1	No
UNESA	Female	White		No
UNESA	Female	White		No			My sweating is tolerable but sometimes interferes with my daily activities.	1	2	2	1	1	2	1	1	2	1	No
UNESA	Other/I would prefer not to inform	Other/I would prefer not to inform		No
UNESA	Female	White		No				1	2	1	1	1	2	1	1	2	1	No
UNESA	Female	White	First-degree relative	No		Axillary, Craniofacial	My sweating is never noticeable and never interferes with my daily activities.	1	2	1	2	1	1	1	2	2	1	No
UNESA	Male	White	No	No				1	1	1	1	1	1	1	1	1	1	No
UNESA	Female	White	First-degree relative	Yes	15	Axillary, Palmar, Facial Flushing	My sweating is tolerable but sometimes interferes with my daily activities.	2	2	2	1	1	2	3	1	2	2	No
UNESA	Male	White	No	Yes	34	Axillary	My sweating is tolerable but sometimes interferes with my daily activities.	3	3	1	3	3	3	2	2	3	2	No
UNESA	Male	Asian		No
UNESA	Male	Black		No
UNESA	Female	White		No
UNESA	Female	White		No
UNESA	Male	Mixed-race (W/B)		No				2	2	1	1	1	1	2	1	1	1	No
UNESA	Female	Asian	First-degree relative	No		Palmar	My sweating is tolerable but sometimes interferes with my daily activities.	1	1	1	1	1	1	1	1	1	1	No
UNESA	Male	White		No
UNESA	Female	Mixed-race (W/B)	No	Yes	11	Axillary	My sweating is tolerable but sometimes interferes with my daily activities.	2	1	2	1	1	2	2	1	2	2	No
UNESA	Female	Mixed-race (W/B)	No	Yes	11	Axillary	My sweating is tolerable but sometimes interferes with my daily activities.	2	1	2	1	1	2	2	1	2	2	No
UNESA	Female	Mixed-race (W/B)	First-degree relative	Yes	16	Axillary	My sweating is tolerable but sometimes interferes with my daily activities.	2	1	1	1	1	1	1	1	1	2	No
UNESA	Female	White	First-degree relative	Yes	Childhood	Palmar	My sweating is tolerable but sometimes interferes with my daily activities.	2	2	2	2	3	2	2	1	1	1	No
UNESA	Female	White	Second-degree relative	No
UNESA	Male	White	Second-degree relative	Yes	12	Axillary, Palmar	My sweating is tolerable but sometimes interferes with my daily activities.	2	2	2	1	1	1	1	2	2	2	No
UNESA	Female	White		No
UNESA	Male	White	First-degree relative	Yes	13	Axillary, Palmar, Plantar, Facial Flushing	My sweating is tolerable but sometimes interferes with my daily activities.	2	2	3	1	1	2	1	1	3	1	No
UNESA	Male	White	First-degree relative	Yes	14	Axillary	My sweating is tolerable but sometimes interferes with my daily activities.	1	1	1	1	1	1	1	1	1	1	No
UNESA	Female	White	Second-degree relative	Yes	13	Axillary, Palmar	My sweating is tolerable but sometimes interferes with my daily activities.	2	1		1	1	1	1	1	1	1	No
UNESA	Female	White	Second-degree relative	Yes		Axillary, Plantar, Facial Flushing, Gustatory Sweating	My sweating is tolerable but sometimes interferes with my daily activities.	2	2	2	1	1	2	2	1	2	2	No
UNESA	Male	White		No
UNESA	Female	White		No			My sweating is never noticeable and never interferes with my daily activities.	1	1	1	1	1	1	1	1	2	1	No
UNESA	Female	Mixed-race (W/B)	Second-degree relative	Yes	13	Axillary, Gustatory Sweating	My sweating is never noticeable and never interferes with my daily activities.	1	1	2	1	1	2	1	1	3	2	No
UNESA	Female	White	First-degree relative	Yes	12	Axillary, Facial Flushing	My sweating is tolerable but sometimes interferes with my daily activities.	2	1	1	1	1	1	1	1	1	1	No
UNESA	Female	White	Second-degree relative	Yes	14	Axillary	My sweating is tolerable but sometimes interferes with my daily activities.	1	2	3	1	1	1	1	1	1	1	No
UNESA	Male	White	No	No
UNESA	Male	White	No	No
UNESA	Male	Mixed-race (W/B)	First-degree relative	Yes		Axillary, Plantar, Facial Flushing	My sweating is tolerable but sometimes interferes with my daily activities.	2	2	2	1	1	2	1	1	3	2	No
UNESA	Female	White	No	No
UNESA	Male	White	First-degree relative	Yes	14	Axillary, Palmar, Plantar, Craniofacial, Facial Flushing	My sweating is tolerable but sometimes interferes with my daily activities.	2	2	2	1	1	2	1	2	3	2	No
UNESA	Male	White	First-degree relative	Yes	12	Axillary, Facial Flushing	My sweating is tolerable but sometimes interferes with my daily activities.	2	2	2	2	2	2	2	2	2	2	No
UNESA	Female	Mixed-race (W/B)	Second-degree relative	Yes	14	Axillary, Plantar, Facial Flushing	My sweating is barely tolerable and frequently interferes with my daily activities.	3	2	3	2	2	3	2	2	3	2	No
UNESA	Female	White		No
UNESA	Female	White	Second-degree relative	Yes		Axillary, Palmar, Craniofacial	My sweating is tolerable but sometimes interferes with my daily activities.	1	1	2	1	1	2	1	1	1	1	No
UNESA	Female	White		No
UNESA	Male	White	Second-degree relative	Yes	13	Axillary, Craniofacial, Facial Flushing, Gustatory Sweating	My sweating is tolerable but sometimes interferes with my daily activities.	2	2	2	2	2	3	3	3	3	2	No
UNESA	Female	White	No	No
UNESA	Female	White	No	Yes		Craniofacial	My sweating is never noticeable and never interferes with my daily activities.	1	1	2	1	1	1	1	1	2	1	No
UNESA	Female	White	No	No
UNESA	Female	White	No	No
UNESA	Female	White	No	No
UNESA	Female	White	No	No
UNESA	Female	White	No	No
UNESA	Female	White	First-degree relative	No
UNESA	Female	White	No	No
UNESA	Female	White	No	No
UNESA	Male	White	First-degree relative	No
UNESA	Female	White	No	No
UNESA	Female	White	No	Yes	18	Palmar	My sweating is tolerable but sometimes interferes with my daily activities.	2	2	2	2	2	2	2	2	1	1	No
UNESA	Male	White	No	Yes	Childhood	Axillary, Plantar	My sweating is never noticeable and never interferes with my daily activities.	1	2	1	1	2	2	1	1	1	2	No
UNESA	Female	Mixed-race (W/B)	No	No
UNESA	Female	White	No	No
UNESA	Male	White	No	No
UNESA	Male	Black	No	No
UNESA	Female	Mixed-race (W/B)	No	Yes	15	Palmar	My sweating is never noticeable and never interferes with my daily activities.	1	1	2	1	1	2	2	1	1	2	No
UNESA	Female	White	No	No
UNESA	Male	Mixed-race (W/B)	No	No
UNESA	Female	Mixed-race (W/B)	No	No
UNESA	Female	White	No	Yes	18	Palmar	My sweating is never noticeable and never interferes with my daily activities.	1	1	1	1	1	1	1	2	1	1	No
UNESA	Female	White	First-degree relative	Yes		Palmar, Plantar	My sweating is barely tolerable and frequently interferes with my daily activities.	3	2	2	2	1	1	1	2	2	1	Yes	Aluminum chloride hexahydrate	Excessive dryness, desquamation and irritation	7
UNESA	Male	Asian	No	Yes	16	Axillary, Craniofacial	My sweating is tolerable but sometimes interferes with my daily activities.	2	2	3	2	2	3	3	3	4	3	No
UNESA	Female	White	No	No
UNESA	Female	White	No	No
UNESA	Male	White	No	No
UNESA	Female	White	No	No
UNESA	Male	White	No	No
UNESA	Male	White	No	No
UNESA	Female	Mixed-race (W/B)	No	No
UNESA	Male	White	No	No
UNESA	Male	White	No	No
UNESA	Male	Mixed-race (W/B)	No	No
UNESA	Female	White	No	No
UNESA	Female	White	No	No
UNESA	Male	White	First-degree relative	No
UNESA	Female	White	No	No
UNESA	Female	Mixed-race (W/B)	First-degree relative	No
UNESA	Female	White	No	Yes	Childhood	Palmar	My sweating is tolerable but sometimes interferes with my daily activities.	2	2	1	1	1	1	1	1	1	1	No
UNESA	Male	White	No	No
UNESA	Female	Indigenous	No	No
UNESA	Female	White	No	No
UNESA	Female	Black	No	No
UNESA	Female	Black	No	No
UNESA	Female	Mixed-race (W/B)	No	No
UNESA	Male	White	No	No
UNESA	Female	White	No	No
UNESA	Male	White	No	No
UNESA	Female	Mixed-race (W/B)	No	Yes	15	Axillary	My sweating is tolerable but sometimes interferes with my daily activities.	2	2	1	2	3	2	3	1	2	3	No
UNESA	Female	Mixed-race (W/B)	No	Yes	5	Palmar, Plantar	My sweating is intolerable and always interferes with my daily activities.	3	3	2	2	1	2	2	2	1	1	No
UNESA	Female	White	No	No
UNESA	Female	White	No	No
UNESA	Female	White	No	No
UNESA	Female	White	First-degree relative	Yes		Axillary, Craniofacial	My sweating is barely tolerable and frequently interferes with my daily activities.	2	2	3	2	1	2	1	2	3	2	No
UNESA	Female	White	No	No
UNESA	Female	White	No	No
UNESA	Female	White	No	No
UNESA	Female	Mixed-race (W/B)	No	No
UNESA	Male	White	First-degree relative	Yes	20	Axillary	My sweating is tolerable but sometimes interferes with my daily activities.	2	2	1	1	2	2	1	1	2	1	No
UNESA	Male	White	No	No
UNESA	Female	Mixed-race (W/B)	No	No
UNESA	Male	White	No	No
UNESA	Female	White	No	No
UNESA	Female	White	No	No
UNESA	Male	White	No	No
UNESA	Female	White	No	No
UNESA	Female	White	No	No
UNESA	Female	White	First-degree relative	No
UNESA	Female	Mixed-race (W/B)	No	No
UNESA	Female	White	No	No
UNESA	Female	White	No	No
UNESA	Female	White	No	No
UNESA	Male	White	No	No
UNESA	Female	White	First-degree relative	No
UNESA	Male	Black	No	No
UNESA	Male	White	No	No
UNESA	Female	White	No	No
UNESA	Male	Mixed-race (W/B)	No	No
UNESA	Female	White	First-degree relative	No
UNESA	Female	Mixed-race (W/B)	No	No
UNESA	Female	White	No	No
UNESA	Male	White	No	No
UNESA	Female	White	No	No
UNESA	Female	White	No	No
UNESA	Male	White	No	Yes	15	Palmar, Plantar	My sweating is barely tolerable and frequently interferes with my daily activities.	2	2	2	2	2	2	2	2	2	2	No
UNESA	Female	White	No	No
UNESA	Male	White	No	Yes	28	Axillary	My sweating is tolerable but sometimes interferes with my daily activities.	2	3	3	2	2	3	2	1	3	3	No
UNESA	Male	White	No	No
UNESA	Male	Black	No	No
UNESA	Female	Mixed-race (W/B)	No	Yes	13	Axillary, Plantar	My sweating is tolerable but sometimes interferes with my daily activities.	2	1	2	1	1	2	1	1	2	2	No
UNESA	Female	Mixed-race (W/B)	No	No
UNESA	Male	White	First-degree relative	No
UNESA	Female	White	No	No
UNESA	Female	Mixed-race (W/B)	No	No
UNESA	Female	Mixed-race (W/B)	No	No
UNESA	Male	White	No	No
UNESA	Female	White	No	No
UNESA	Male	Mixed-race (W/B)	No	No
UNESA	Female	White	No	No
UNESA	Female	Indigenous	No	No
UNESA	Female	Mixed-race (W/B)	No	No
UNESA	Female	Mixed-race (W/B)	First-degree relative	No
UNESA	Female	Mixed-race (W/B)	No	No
UNESA	Female	White	No	No
UNESA	Male	White	No	No
UNESA	Female	Mixed-race (W/B)	No	No
UNESA	Female	White	No	No
UNESA	Female	White	No	No
UNESA	Female	White	No	No
UNESA	Female	White	No	No
UNESA	Female	White	No	No
UNESA	Male	White	No	No
UNESA	Male	White	No	No
UNESA	Female	Mixed-race (W/B)	No	Yes	Childhood	Palmar, Plantar	My sweating is tolerable but sometimes interferes with my daily activities.	2	2	1	2	2	2	1	1	1	1	No
UNESA	Female	White	First-degree relative	Yes		Palmar, Plantar, Craniofacial	My sweating is tolerable but sometimes interferes with my daily activities.	2	3	4	1	1	2	2	2	2	1	No
UNESA	Male	Mixed-race (W/B)	No	No
UNESA	Male	White	No	Yes	Childhood	Craniofacial, Facial Flushing	My sweating is tolerable but sometimes interferes with my daily activities.	2	2	2	1	1	2	1	2	2	1	No
UNESA	Female	White	No	No
UNESA	Female	Mixed-race (W/B)	No	No
UNESA	Female	White	No	No
UNESA	Male	Mixed-race (W/B)	No	No
UNESA	Female	Mixed-race (W/B)	No	No
UNESA	Female	White	No	No
UNESA	Female	White	No	No
UNESA	Female	White	No	No
UNESA	Female	White	No	No
UNESA	Male	Mixed-race (W/B)	No	No
UNESA	Male	White	No	No
UNESA	Male	White	No	No
UNESA	Female	Indigenous	No	No
UNESA	Female	White	No	No
UNESA	Male	White	No	No
UNESA	Female	White	No	No
UNESA	Female	Mixed-race (W/B)	No	Yes	15	Axillary	My sweating is tolerable but sometimes interferes with my daily activities.	2	2	2	2	3	3	2	1	2	3	No
UNESA	Female	White	No	Yes	Childhood	Axillary, Plantar, Craniofacial	My sweating is tolerable but sometimes interferes with my daily activities.	2	2	2	3	2	3	3	3	2	2	No
UNESA	Female	Mixed-race (W/B)	No	No
UNESA	Female	White	No	No
UNESA	Male	White	No	No
UNESA	Male	White	No	No
UNESA	Female	White	No	No
UNESA	Male	Asian	No	No
UNESA	Female	White	No	No
UNESA	Female	White	No	No
UNESA	Male	Mixed-race (W/B)	No	No
UNESA	Male	White	No	No
UNESA	Male	White	No	No
UNESA	Male	Mixed-race (W/B)	No	No
UNESA	Female	White	No	No
UNESA	Female	White	Second-degree relative	No
UNESA	Female	Mixed-race (W/B)	No	No
UNESA	Female	White	No	No
UNESA	Female	White	No	No
UNESA	Female	White	No	No
UNESA	Male	White	No	No
UNESA	Female	Mixed-race (W/B)	No	No
UNESA	Female	White	No	No
UNESA	Female	White	No	No
UNESA	Female	White	First-degree relative	No
UNESA	Male	White	No	No
FMP	Female	White	No	Yes	11	Axillary, Palmar, Plantar	My sweating is intolerable and always interferes with my daily activities.	4	4	4	3	4	4	4	3	3	4	Yes	Intradermic botulinum toxin injection	No	6
FMP	Female	Mixed-race (W/B)	First-degree relative	Yes	Childhood	Axillary, Craniofacial, Facial Flushing	My sweating is tolerable but sometimes interferes with my daily activities.	2	2	3	1	1	1	1	1	2	1	No
FMP	Female	White	No	Yes	Childhood	Axillary	My sweating is barely tolerable and frequently interferes with my daily activities.	3	3	3	3	2	3	2	2	1	4	No
FMP	Male	White	First-degree relative	Yes	12	Palmar, Plantar	My sweating is tolerable but sometimes interferes with my daily activities.	2	2	2	2	3	3	1	1	3	2	No
FMP	Male	White	No	Yes	13	Axillary	My sweating is tolerable but sometimes interferes with my daily activities.	2	2	1	1	2	2	1	1	2	2	No
FMP	Male	White	No	Yes	17	Axillary, Craniofacial	My sweating is tolerable but sometimes interferes with my daily activities.	2	1	1	1	2	2	1	1	1	1	No
FMP	Female	White	First-degree relative	Yes	19	Axillary	My sweating is barely tolerable and frequently interferes with my daily activities.	4	4	4	2	3	4	4	2	2	4	Yes	Aluminum chloride hexahydrate		6
FMP	Male	White	No	Yes	Childhood	palmar	My sweating is never noticeable and never interferes with my daily activities.	1	1	1	1	1	1	1	1	1	1	No
FMP	Male	White	First-degree relative	Yes	10	Axillary, Palmar, Plantar	My sweating is tolerable but sometimes interferes with my daily activities.	2	2	2	2	3	3	2	2	3	3	No
FMP	Female	Mixed-race (W/B)	No	Yes	15	Axillary	My sweating is barely tolerable and frequently interferes with my daily activities.	3	3	3	2	3	4	3	3	4	3	No
FMP	Male	White	No	Yes	Childhood	palmar	My sweating is tolerable but sometimes interferes with my daily activities.	1	1	1	1	1	1	1	1	1	1	No
FMP	Female	White	No	No
FMP	Male	White	No	No
FMP	Male	Mixed-race (W/B)	No	No
FMP	Female	White	First-degree relative	No
FMP	Female	White	No	No
FMP	Female	White	No	No
FMP	Male	White	No	No
FMP	Male	Mixed-race (W/B)	No	No
FMP	Female	White	No	No
FMP	Male	Mixed-race (W/B)	No	No
FMP	Female	Black	No	No
FMP	Male	Mixed-race (W/B)	No	No
FMP	Male	White	Second-degree relative	No
FMP	Female	Mixed-race (W/B)	No	No
FMP	Female	White	No	No
FMP	Female	White	No	No
FMP	Female	Mixed-race (W/B)	No	No
FMP	Female	White	No	No
FMP	Female	White	No	No
FMP	Female	White	No	No
FMP	Female	White	First-degree relative	No
FMP	Female	Mixed-race (W/B)	No	No
FMP	Male	White	No	No
FMP	Female	Black	No	No
FMP	Male	White	First-degree relative	No
FMP	Male	White	No	No
FMP	Female	White	No	No
FMP	Female	White	No	No
FMP	Female	White	First-degree relative	No
FMP	Female	Mixed-race (W/B)	No	No
FMP	Female	White	No	No
FMP	Female	White	No	No
FMP	Male	White	No	No
FMP	Male	White	No	No
FMP	Female	White	No	No
FMP	Male	White	No	No
FMP	Female	Mixed-race (W/B)	No	No
FMP	Female	Mixed-race (W/B)	No	No
FMP	Female	White	No	No
FMP	Female	Mixed-race (W/B)	No	No
FMP	Female	White	No	No
FMP	Female	White	No	No
FMP	Male	White	No	No
FMP	Female	White	No	No
FMP	Female	White	No	No
FMP	Female	White	No	No
FMP	Female	White	No	No
FMP	Female	White	No	No
FMP	Male	White	No	No
FMP	Female	White	No	No
FMP	Male	White	No	No
FMP	Male	Mixed-race (W/B)	No	No
FMP	Female	White	No	No
FMP	Female	White	No	No
FMP	Female	Mixed-race (W/B)	No	No
FMP	Female	White	No	No
FMP	Female	White	No	No
FMP	Female	White	No	No
FMP	Male	Mixed-race (W/B)	No	No
FMP	Male	White	No	No
FMP	Female	Mixed-race (W/B)	No	No
FMP	Female	White	No	No
FMP	Female	White	No	No
FMP	Male	Mixed-race (W/B)	No	Yes	13	Axillary	My sweating is tolerable but sometimes interferes with my daily activities.	3	3	1	2	2	3	2	1	3	3	No
FMP	Female	Mixed-race (W/B)	Second-degree relative	Yes	18	Axillary, Palmar	My sweating is tolerable but sometimes interferes with my daily activities.	2	2	3	2	3	3	2	1	2	2	No
FMP	Male	White	First-degree relative	Yes	1	Palmar, Plantar	My sweating is tolerable but sometimes interferes with my daily activities.	2	1	1	1	1	1	1	1	1	1	No
FMP	Female	White	No	Yes	11	Palmar, Plantar	My sweating is tolerable but sometimes interferes with my daily activities.	1	1	2	1	1	1	1	1	2	2	No
FMP	Female	White	First-degree relative	Yes	15	Axillary, Plantar, Facial Flushing	My sweating is tolerable but sometimes interferes with my daily activities.	3	3	2	1	3	4	3	1	2	3	No
FMP	Female	White	No	Yes	Childhood	Axillary, Palmar, Plantar, Facial Flushing	My sweating is tolerable but sometimes interferes with my daily activities.	1	1	1	1	1	2	1	1	1	1	No
FMP	Male	White	No	No
FMP	Male	White	No	No
FMP	Male	White	No	No
FMP	Male	White	No	No
FMP	Female	White	No	No
FMP	Female	White	No	No
FMP	Male	Mixed-race (W/B)	No	No
FMP	Female	White	No	No
FMP	Female	White	First-degree relative	No
FMP	Male	Mixed-race (W/B)	No	No
FMP	Female	White	No	No
FMP	Male	White	No	No
FMP	Female	Mixed-race (W/B)	No	No
FMP	Male	White	No	No
FMP	Male	White	No	No
FMP	Male	White	No	No
FMP	Female	White	No	No
FMP	Male	Mixed-race (W/B)	No	No
FMP	Male	White	No	No
FMP	Female	White	No	No
FMP	Male	White	No	No
FMP	Female	White	No	No
FMP	Female	Mixed-race (W/B)	No	No
FMP	Female	Mixed-race (W/B)	No	No
FMP	Female	Mixed-race (W/B)	No	No
FMP	Female	White	No	No
FMP	Female	White	No	No
FMP	Female	White	No	No
FMP	Female	White	No	No
FMP	Male	Other/I would prefer not to inform	No	No
FMP	Male	White	No	No
FMP	Female	Mixed-race (W/B)	No	No
FMP	Female	White	No	No
FMP	Male	Other/I would prefer not to inform	No	No
FMP	Female	White	No	No
FMP	Male	White	No	No
FMP	Male	White	No	No
FMP	Female	White	First-degree relative	Yes	1	Axillary, Palmar, Plantar	My sweating is tolerable but sometimes interferes with my daily activities.	2	2	3	1	2	1	1	2	2	2	No
FMP	Female	White	No	Yes	10	Axillary, Palmar, Plantar	My sweating is tolerable but sometimes interferes with my daily activities.	2	2	3	2	2	3	3	3	3	3	No
FMP	Female	White	First-degree relative	Yes	Childhood	Palmar, Plantar	My sweating is tolerable but sometimes interferes with my daily activities.	2	3	1	2	4	3	3	1	2	2	No
FMP	Male	White	No	Yes	16	Palmar, Plantar	My sweating is never noticeable and never interferes with my daily activities.	1	1	2	1	1	1	1	1	1	1	No
FMP	Female	White	Second-degree relative	Yes	6	Palmar, Plantar	My sweating is tolerable but sometimes interferes with my daily activities.	2	2	1	1	1	1	1	2	1	1	No
FMP	Female	White	No	Yes	Childhood	Axillary	My sweating is tolerable but sometimes interferes with my daily activities.	2	2	3	1	3	3	2	1	3	3	No
FMP	Female	White	No	Yes	16	Axillary, Palmar	My sweating is never noticeable and never interferes with my daily activities.	1	1	1	1	2	1	1	1	1	1	No
FMP	Female	White	No	Yes	13	palmar	My sweating is tolerable but sometimes interferes with my daily activities.	2	2	1	2	1	2	1	1	1	2	No
FMP	Female	White	First-degree relative	Yes	12	Axillary, Palmar, Plantar	My sweating is tolerable but sometimes interferes with my daily activities.	2	3	2	1	3	2	2	1	1	2	No
FMP	Female	Mixed-race (W/B)	No	Yes	14	Axillary, Palmar, Plantar	My sweating is tolerable but sometimes interferes with my daily activities.	2	2	3	2	2	2	1	2	2	2	No
FMP	Female	White	First-degree relative	Yes	13	Palmar, Plantar	My sweating is never noticeable and never interferes with my daily activities.	1	1	1	1	1	1	1	1	1	1	Yes	Aluminum chloride hexahydrate		7
FMP	Female	White	First-degree relative	Yes	13	Axillary, Palmar, Plantar	My sweating is tolerable but sometimes interferes with my daily activities.	2	2	1	1	2	1	1	1	1	2	No
FMP	Female	White	No	Yes	Childhood	Axillary, Palmar, Plantar	My sweating is tolerable but sometimes interferes with my daily activities.	2	3	2	2	1	2	1	1	2	3	No
FMP	Female	White	Second-degree relative	Yes	Childhood	plantar	My sweating is tolerable but sometimes interferes with my daily activities.	1	1	2	1	1	2	1	1	1	2	No
FMP	Male	Black	First-degree relative	Yes	13	Palmar, Plantar	My sweating is tolerable but sometimes interferes with my daily activities.	2	2	2	2	1	2	1	1	3	3	No
FMP	Female	White	First-degree relative	No
FMP	Female	White	No	No
FMP	Female	Mixed-race (W/B)	First-degree relative	No
FMP	Female	Mixed-race (W/B)	No	No
FMP	Female	Mixed-race (W/B)	No	No
FMP	Female	White	No	No
FMP	Female	White	No	No
FMP	Male	Mixed-race (W/B)	No	No
FMP	Female	Mixed-race (W/B)	No	No
FMP	Female	White	No	No
FMP	Female	White	No	No
FMP	Female	White	No	No
FMP	Female	Mixed-race (W/B)	No	No
FMP	Female	White	Second-degree relative	No
FMP	Male	White	No	No
FMP	Female	Asian	No	No
FMP	Male	White	No	No
FMP	Male	White	No	No
FMP	Male	Mixed-race (W/B)	No	No
FMP	Female	White	No	No
FMP	Male	White	No	No
FMP	Female	White	No	No
FMP	Female	White	No	No
FMP	Female	White	No	No
FMP	Female	White	No	No
FMP	Male	White	No	No
FMP	Female	White	No	No
FMP	Female	White	No	No
FMP	Female	White	No	No
FMP	Male	White	No	No
FMP	Male	White	No	No
FMP	Male	White	No	No
FMP	Female	Mixed-race (W/B)	No	No
FMP	Female	Mixed-race (W/B)	No	No
FMP	Female	White	No	No
FMP	Female	White	No	No
FMP	Male	White	No	No
FMP	Female	White	No	No
FMP	Female	White	No	No
FMP	Female	White	No	No
FMP	Male	White	No	No
FMP	Female	White	No	No
FMP	Male	Mixed-race (W/B)	No	No
FMP	Female	Mixed-race (W/B)	No	No
FMP	Male	White	No	No
FMP	Male	White	No	No
FMP	Male	White	No	No
FMP	Male	White	No	No
FMP	Male	White	No	No
FMP	Female	White	No	No
FMP	Female	White	No	No
FMP	Male	White	No	No
FMP	Female	White	No	No
FMP	Male	Black	No	No
FMP	Female	White	No	No
FMP	Female	White	No	No
FMP	Male	White	No	No
FMP	Male	White	No	No
FMP	Female	White	No	No
FMP	Female	White	No	No
FMP	Female	Mixed-race (W/B)	No	No
FMP	Female	White	No	No
FMP	Male	White	No	No
FMP	Female	White	No	No
FMP	Female	Mixed-race (W/B)	No	Yes	Childhood	Axillary, Plantar, Facial Flushing	My sweating is tolerable but sometimes interferes with my daily activities.	2	2	2	2	3	2	2	2	2	2	No
FMP	Male	White	Second-degree relative	Yes	Adolescence	Palmar, Plantar	My sweating is barely tolerable and frequently interferes with my daily activities.	3	4	1	2	3	3	3	4	2	2	Yes	Aluminum chloride hexahydrate, Intradermic botulinum toxin injection
FMP	Male	White	No	No
FMP	Male	White	No	No
FMP	Male	White	No	No
FMP	Female	White	No	No
FMP	Male	Mixed-race (W/B)	No	No
FMP	Male	White	No	Yes	16	Axillary, Facial Flushing	My sweating is tolerable but sometimes interferes with my daily activities.	1	1	1	1	1	1	1	1	2	1	No
FMP	Male	White	No	No
FMP	Female	White	No	No
FMP	Female	White	No	No
FMP	Female	White	No	No
FMP	Female	White	No	No
FMP	Female	Mixed-race (W/B)	No	No
FMP	Female	White	No	No
FMP	Female	White	No	No
FMP	Female	Mixed-race (W/B)	No	No
FMP	Female	White	No	No
FMP	Female	White	No	No
FMP	Female	Mixed-race (W/B)	No	No
FMP	Female	Mixed-race (W/B)	No	No
FMP	Female	White	No	No
FMP	Male	Mixed-race (W/B)	No	No
FMP	Female	White	No	No
FMP	Male	White	No	No
FMP	Female	White	No	No
FMP	Female	White	No	No
FMP	Male	Mixed-race (W/B)	No	No
FMP	Female	White	No	No
FMP	Female	White	No	No
FMP	Female	White	No	No
FMP	Female	White	No	No
FMP	Female	White	No	No
FMP	Female	Mixed-race (W/B)	Second-degree relative	No
FMP	Female	Black	No	No
FMP	Female	Black	No	No
FMP	Female	White	No	No
FMP	Female	White	No	No
FMP	Female	White	No	No
FMP	Female	White	No	No
FMP	Male	White	First-degree relative	No
FMP	Female	White	No	No
FMP	Female	White	No	No
FMP	Female	White	No	No
FMP	Male	White	No	No
FMP	Female	White	No	No
FMP	Female	White	No	No
FMP	Female	White	No	No
FMP	Female	White	No	No
FMP	Female	White	No	No
FMP	Female	White	No	No
FMP	Female	White	No	No
FMP	Female	White	No	No
FMP	Female	White	No	No
FMP	Female	White	First-degree relative	No
FMP	Male	White	First-degree relative	No
FMP	Female	Mixed-race (W/B)	No	No
FMP	Female	White	No	No
FMP	Female	White	No	No
FMP	Female	White	No	No
FMP	Female	White	No	No
FMP	Female	Mixed-race (W/B)	No	No
FMP	Male	White	No	No
FMP	Female	White	No	No
FMP	Female	Mixed-race (W/B)	No	No
FMP	Female	White	No	No
FMP	Female	White	No	No
FMP	Female	White	No	No
FMP	Female	Mixed-race (W/B)	No	No
FMP	Female	White	No	No
FMP	Male	White	First-degree relative	Yes	15	Axillary	My sweating is tolerable but sometimes interferes with my daily activities.	2	2	1	1	2	2	1	2	2	2	Yes	Intradermic botulinum toxin injection
FMP	Female	White	No	Yes	15	Axillary, Craniofacial, Facial Flushing	My sweating is barely tolerable and frequently interferes with my daily activities.	2	3	2	2	2	3	2	2	3	2	No
FMP	Female	White	First-degree relative	Yes	13	Axillary, Craniofacial	My sweating is tolerable but sometimes interferes with my daily activities.	2	2	3	2	2	3	2	1	3	2	No
FMP	Female	White	No	Yes		Axillary, Palmar, Craniofacial, Facial Flushing	My sweating is barely tolerable and frequently interferes with my daily activities.	3	3	2	1	2	2	2	3	1	4	No
FMP	Female	Mixed-race (W/B)	No	Yes	15	Axillary, Palmar, Plantar, Craniofacial, Facial Flushing	My sweating is tolerable but sometimes interferes with my daily activities.	3	3	2	1	2	3	3	1	3	3	No
FMP	Male	White	No	Yes	15	Axillary	My sweating is tolerable but sometimes interferes with my daily activities.	3	3	4	1	3	3	4	2	3	4	Yes	Aluminum chloride hexahydrate
FMP	Male	Mixed-race (W/B)	No	Yes	20	Axillary	My sweating is tolerable but sometimes interferes with my daily activities.	2	2	2	1	1	1	1	1	2	1	Yes	Aluminum chloride hexahydrate	Intense pruritus
FMP	Female	White	No	Yes	12	Axillary, Plantar	My sweating is tolerable but sometimes interferes with my daily activities.	2	2	2	2	2	3	2	1	2	3	No
FMP	Male	White	No	Yes	10	Axillary, Palmar	My sweating is tolerable but sometimes interferes with my daily activities.	2	2	1	1	1	2	1	1	1	2	No
FMP	Female	Other/I would prefer not to inform	No	Yes		palmar	My sweating is tolerable but sometimes interferes with my daily activities.	2	3	3	1	2	2	4	2	2	2	No
FMP	Female	White	First-degree relative	Yes	Childhood	Axillary, Palmar, Plantar	My sweating is barely tolerable and frequently interferes with my daily activities.	2	2	3	2	2	2	1	2	3	3	Yes	Aluminum chloride hexahydrate
FMP	Male	White	First-degree relative	Yes	Adolescence	Axillary, Palmar, Facial Flushing	My sweating is tolerable but sometimes interferes with my daily activities.	2	2	2	1	2	1	2	1	2	1	Yes	Intradermic botulinum toxin injection
FMP	Male	White	No	Yes	14	Axillary, Craniofacial, Facial Flushing	My sweating is tolerable but sometimes interferes with my daily activities.	2	2	3	2	2	2	1	2	3	3	No
FMP	Female	Mixed-race (W/B)	No	No
FMP	Male	White	No	No
FMP	Male	White	No	No
FMP	Female	Mixed-race (W/B)	No	No
FMP	Female	Mixed-race (W/B)	No	No
FMP	Female	White	No	No
FMP	Female	White	No	No
FMP	Male	White	No	No
FMP	Male	Mixed-race (W/B)	No	Yes	Childhood	Axillary, Palmar	My sweating is tolerable but sometimes interferes with my daily activities.	1	1	1	2	1	1	1	1	1	1	No
FMP	Female	White	No	Yes	Childhood	Craniofacial	My sweating is tolerable but sometimes interferes with my daily activities.	2	2	2	1	2	2	2	1	2	2	No
FMP	Male	White	No	Yes	Childhood	Plantar	My sweating is tolerable but sometimes interferes with my daily activities.	3	3	1	2	1	3	3	1	2	1	No
FMP	Female	White	No	Yes	15	Axillary, Palmar	My sweating is tolerable but sometimes interferes with my daily activities.	2	2	1	2	2	2	2	2	3	3	No
FMP	Female	White	No	No
FMP	Female	White	No	Yes	5	Axillary, Palmar, Plantar	My sweating is barely tolerable and frequently interferes with my daily activities.	4	4	3	4	3	3	4	3	3	2	Yes	Aluminum chloride hexahydrate, Antidepressants, Citroveran, Oxybutynin	Dry hands
FMP	Female	Mixed-race (W/B)	No	Yes	17	Axillary, Facial Flushing	My sweating is tolerable but sometimes interferes with my daily activities.	1	1	2	1	1	2	2	1	2	2	No
FMP	Male	Mixed-race (W/B)	No	Yes	10	Axillary, Palmar, Plantar, Craniofacial	My sweating is barely tolerable and frequently interferes with my daily activities.	4	4	4	4	3	3	3	3	3	3	No
FMP	Female	White	First-degree relative	Yes	Childhood	Palmar, Plantar	My sweating is intolerable and always interferes with my daily activities.	1	1	4	2	2	1	1	1	1	1	No
FMP	Female	White	No	Yes	17	Axillary, Palmar, Plantar	My sweating is tolerable but sometimes interferes with my daily activities.	2	2	3	2	3	3	1	3	4	2	No
FMP	Female	Mixed-race (W/B)	No	Yes	18	Axillary	My sweating is tolerable but sometimes interferes with my daily activities.	2	1	1	1	1	2	1	1	2	2	No
FMP	Female	Mixed-race (W/B)	First-degree relative	Yes	10	palmar	My sweating is tolerable but sometimes interferes with my daily activities.	2	2	2	1	2	1	1	1	2	2	No
FMP	Female	White	No	Yes	Adolescence	Axillary, Palmar, Plantar, Craniofacial	My sweating is tolerable but sometimes interferes with my daily activities.	3	3	3	3	3	3	3	3	3	3	Yes
FMP	Female	Mixed-race (W/B)	No	Yes	14	Palmar, Plantar	My sweating is tolerable but sometimes interferes with my daily activities.	2	2	2	1	2	2	1	1	2	1	No
FMP	Male	White	No	Yes	18	Axillary, Palmar, Plantar	My sweating is barely tolerable and frequently interferes with my daily activities.	2	2	1	2	2	2	1	1	2	2	Yes	Intradermic botulinum toxin injection
FMP	Female	White	Second-degree relative	Yes	Childhood	Palmar, Plantar	My sweating is tolerable but sometimes interferes with my daily activities.	1	1	1	1	1	2	1	1	1	1	No
FMP	Female	White	No	Yes	Childhood	Axillary, Palmar	My sweating is tolerable but sometimes interferes with my daily activities.	1	1	1	1	2	2	1	1	2	1	No
FMP	Male	Mixed-race (W/B)	No	Yes	Childhood	Palmar, Plantar	My sweating is tolerable but sometimes interferes with my daily activities.	2	2	1	1	1	2	2	1	1	1	No
FMP	Female	White	No	No
FMP	Female	Mixed-race (W/B)	No	No
FMP	Male	White	First-degree relative	No
FMP	Female	Black	No	No
FMP	Female	White	No	No
FMP	Female	White	No	No
FMP	Female	White	No	No
FMP	Female	White	No	No
FMP	Female	White	No	No
FMP	Female	White	No	No
FMP	Female	White	No	No
FMP	Male	White	No	No
FMP	Male	White	No	No
FMP	Female	White	First-degree relative	No
FMP	Female	White	No	No
FMP	Female	White	No	No
FMP	Male	White	No	No
FMP	Male
FMP	Female	White	No	No
FMP	Male	White	No	No
FMP	Female	White	No	No
FMP	Female	White	No	No
FMP	Female	White	No	No
FMP	Female	Mixed-race (W/B)	No	No
FMP	Female	White	No	No
FMP	Female	White	No	No
FMP	Female	White	No	No
FMP	Male	White	No	No
FMP	Male	White	No	No
FMP	Female	White	No	No
FMP	Female	White	No	No
FMP	Male	White	No	No
FMP	Female	White	First-degree relative	No
FMP	Male	White	No	No
FMP	Female	White	No	No
FMP	Female	White	No	No
